# Supplementary material for: Effect of Poor Access to Water and Sanitation As Risk Factors for Soil-Transmitted Helminth Infection: Selectiveness by the Infective Route
Source: PLoS Negl Trop Dis. 2015 Sep 30;9(9):e0004111. doi: 10.1371/journal.pntd.0004111 (PMC4589369; doi:10.1371/journal.pntd.0004111)
Supplement: S2 Text — (TXT) [file pntd.0004111.s003.txt]

Read Me files for the use of the Data Base: Dataset_Argentina_STH_WS_6957 of the Study: Effect 
of poor access to water and sanitation as risk factors for Soil-transmitted Helminth infection: 
selectiveness by the infective route.
This data base was constructed with information obtained from Forms-1, which are forms filled 
every three months by public health personnel (Sanitary Agents) working in the study population, 
one form for each household. 
Below you will find the description of each variable considered in the study for the description of 
the study population.
1.	ID: subject identification number.
2.	Sex: gender of the study subject. 
3.	Age: age of the study subject in years.
4.	Locality: site of residence of the study subject.
5.	Environment: characteristics of the setting of study. Rural or urban.
6.	Water: Water supply in the study household. Code 1= improved. Code 2= unimproved. As 
described in the sanitation and drinking-water ladders of the WHO/UNICEF Joint 
Monitoring Programme (JMP) for Water Suply and Sanitation.
7.	Water_source: Source of the drinking-water available in the study household. Water 
supply is considered improved if drinking-water source is a) piped household water; b) 
public taps or standpipes; c) protected dug wells; d) protected springs; or e) tube wells or 
boreholes. While the use of surface water or drinking-water from unimproved sources 
(unprotected dug well, bottled water, unprotected springs or cart with small tank/drum) is 
considered unimproved water supply. 
8.	Sanitation: Characteristics of the sanitation available in the study household. Code 1= 
improved. Code 2= unimproved. As described in the sanitation and drinking-water ladders 
of the WHO/UNICEF Joint Monitoring Programme (JMP) for Water Suply and Sanitation.
9.	Sanitation_facility: Type of the sanitation facility available in the study household. 
Sanitation is considered improved if any of the following facilities is available in the 
household a) composting toilet; b) ventilated improved pit latrine; c) pit latrine with slab; 
d) flush/pour to piped sewer system; e) flush/pour to septic tank; or f) flush/pour to pit 
latrine. Whenever the sanitation facility available is a) pit latrine without slab or platform; 
b) hanging latrine; c) bucket latrine; d) shared or public facilities of any kind; or e) open 
defecation (disposal of faeces in open spaces, open bodies of water or with solid waste), 
sanitation is considered unimproved.Sanitation_facility	Flooring: Flooring material of the 
study household. Code 1= concrete or tile (having concrete or tile as flooring material in all 
the rooms of the house) Code 2= ground (having ground as flooring material in all the 
rooms of the house). 
10.	Flooring: Flooring material of the study household. Code 1= concrete or tile (having 
concrete or tile as flooring material in all the rooms of the house) Code 2= ground (having 
ground as flooring material in all the rooms of the house).
