# Supplementary material for: Effect of Poor Access to Water and Sanitation As Risk Factors for Soil-Transmitted Helminth Infection: Selectiveness by the Infective Route
Source: PLoS Negl Trop Dis. 2015 Sep 30;9(9):e0004111. doi: 10.1371/journal.pntd.0004111 (PMC4589369; doi:10.1371/journal.pntd.0004111)
Supplement: S1 Dataset — (CSV) [file pntd.0004111.s004.csv]

Date	ID	Locality	X_coord	Y_coord	Environment	Sex	Age	Stst_S	Stst_P	Stst_P_S	HKW	A_duo	N_amer	HKW_gr	A_lum	Trtr	STH_P	STH_P_S	Skin_penetrators_P	Skin_penetrators_P_S	Orally_ingested	Flooring	Water	Water_source	Sanitation	Sanitation_facility
9/9/2010	S_1	Orán	-64.32452	-23.142969	Rural	M	18	1	0	1	0	0	0	0	0	0	0	1	0	1	0	2	2	Bottled water	2	Pit latrine without slab or platform
9/7/2010	S_2	Orán	-64.32452	-23.142969	Rural	F	12	0	0	0	0	0	0	0	1	0	1	1	0	0	1	2	2	Bottled water	2	Pit latrine without slab or platform
9/7/2010	S_3	Orán	-64.32452	-23.142969	Rural	F	36	1	0	1	1	0	0	1	0	1	1	1	1	1	1	2	1	Piped household water	2	Pit latrine without slab or platform
5/18/2011	S_4	Orán	-64.32452	-23.142969	Rural	F	16	1	1	1	1	0	0	1	0	0	1	1	1	1	0	2	1	Piped household water	2	Pit latrine without slab or platform
5/18/2011	S_5	Orán	-64.32452	-23.142969	Rural	M	12	1	0	1	0	0	0	0	0	0	0	1	0	1	0	2	1	Piped household water	2	Pit latrine without slab or platform
5/18/2011	S_6	Orán	-64.32452	-23.142969	Rural	F	11	1	0	1	0	0	0	0	0	0	0	1	0	1	0	2	1	Piped household water	2	Pit latrine without slab or platform
5/31/2011	S_7	Orán	-64.32452	-23.142969	Rural	M	6	1	0	1	0	0	0	0	0	0	0	1	0	1	0	2	1	Piped household water	2	Pit latrine without slab or platform
5/18/2011	S_8	Orán	-64.32452	-23.142969	Rural	F	4	0	0	0	0	0	0	0	0	0	0	0	0	0	0	2	1	Piped household water	2	Pit latrine without slab or platform
5/18/2011	S_9	Orán	-64.32452	-23.142969	Rural	M	2	0	0	0	0	0	0	0	0	0	0	0	0	0	0	2	1	Piped household water	2	Pit latrine without slab or platform
5/24/2011	S_10	Orán	-64.32452	-23.142969	Rural	F	52	1	0	1	0	0	0	0	0	1	1	1	0	1	1	2	1	Piped household water	2	Pit latrine without slab or platform
5/18/2011	S_11	Orán	-64.32452	-23.142969	Rural	M	25	0	0	0	0	0	0	0	0	0	0	0	0	0	0	2	1	Piped household water	2	Pit latrine without slab or platform
5/18/2011	S_12	Orán	-64.32452	-23.142969	Rural	F	22	0	0	0	0	0	0	0	0	0	0	0	0	0	0	2	1	Piped household water	2	Pit latrine without slab or platform
5/24/2011	S_13	Orán	-64.32452	-23.142969	Rural	M	5	0	0	0	0	0	0	0	0	0	0	0	0	0	0	2	1	Piped household water	2	Pit latrine without slab or platform
5/18/2011	S_14	Orán	-64.32452	-23.142969	Rural	M	5	1	0	1	0	0	0	0	0	0	0	1	0	1	0	2	1	Piped household water	2	Pit latrine without slab or platform
5/17/2011	S_15	Orán	-64.32452	-23.142969	Rural	F	34	0	0	0	0	0	0	0	0	0	0	0	0	0	0	2	1	Piped household water	2	Pit latrine without slab or platform
5/18/2011	S_16	Orán	-64.32452	-23.142969	Rural	F	17	0	0	0	0	0	0	0	0	0	0	0	0	0	0	2	1	Piped household water	2	Pit latrine without slab or platform
5/18/2011	S_17	Orán	-64.32452	-23.142969	Rural	F	6	0	0	0	0	0	0	0	0	0	0	0	0	0	0	2	1	Piped household water	2	Pit latrine without slab or platform
6/1/2011	S_18	Orán	-64.32452	-23.142969	Rural	M	48	0	0	0	0	0	0	0	0	0	0	0	0	0	0	2	1	Piped household water	2	Pit latrine without slab or platform
5/31/2011	S_19	Orán	-64.32452	-23.142969	Rural	F	34	0	0	0	0	0	0	0	0	0	0	0	0	0	0	2	1	Piped household water	2	Pit latrine without slab or platform
5/31/2011	S_20	Orán	-64.32452	-23.142969	Rural	M	34	1	1	1	0	0	0	0	0	0	1	1	1	1	0	2	1	Piped household water	2	Pit latrine without slab or platform
5/31/2011	S_21	Orán	-64.32452	-23.142969	Rural	F	8	0	0	0	0	0	0	0	0	0	0	0	0	0	0	2	1	Piped household water	2	Pit latrine without slab or platform
5/31/2011	S_22	Orán	-64.32452	-23.142969	Rural	F	4	0	0	0	0	0	0	0	0	0	0	0	0	0	0	2	1	Piped household water	2	Pit latrine without slab or platform
9/7/2010	S_23	Orán	-64.32452	-23.142969	Rural	F	4	1	0	1	0	0	0	0	0	0	0	1	0	1	0	2	2	Bottled water	2	Pit latrine without slab or platform
5/8/2011	S_24	Orán	-64.32452	-23.142969	Rural	M	34	1	0	1	0	0	0	0	0	0	0	1	0	1	0	2	1	Piped household water	2	Pit latrine without slab or platform
5/23/2011	S_25	Orán	-64.32452	-23.142969	Rural	M	5	0	0	0	0	0	0	0	0	0	0	0	0	0	0	2	2	Unprotected dug well	2	Pit latrine without slab or platform
5/17/2011	S_26	Orán	-64.32452	-23.142969	Rural	F	48	0	0	0	1	0	0	1	0	0	1	1	1	1	0	2	2	Unprotected dug well	2	Pit latrine without slab or platform
5/17/2011	S_27	Orán	-64.32452	-23.142969	Rural	F	17	1	0	1	1	0	0	1	0	0	1	1	1	1	0	2	2	Unprotected dug well	2	Pit latrine without slab or platform
5/15/2011	S_28	Orán	-64.32452	-23.142969	Rural	M	11	0	0	0	1	0	0	1	0	0	1	1	1	1	0	2	2	Unprotected dug well	2	Pit latrine without slab or platform
4/6/2011	S_29	Orán	-64.32452	-23.142969	Rural	F	66	1	1	1	0	0	0	0	1	0	1	1	1	1	1	2	2	Unprotected dug well	2	Pit latrine without slab or platform
4/6/2011	S_30	Orán	-64.32452	-23.142969	Rural	F	32	0	0	0	0	0	0	0	0	1	1	1	0	0	1	2	2	Unprotected dug well	2	Pit latrine without slab or platform
4/6/2011	S_31	Orán	-64.32452	-23.142969	Rural	F	8	0	0	0	0	0	0	0	0	0	0	0	0	0	0	2	2	Unprotected dug well	2	Pit latrine without slab or platform
4/7/2011	S_32	Orán	-64.32452	-23.142969	Rural	F	3	0	0	0	0	0	0	0	0	0	0	0	0	0	0	2	2	Unprotected dug well	2	Pit latrine without slab or platform
4/6/2011	S_33	Orán	-64.32452	-23.142969	Rural	F	18	1	0	1	1	0	0	1	0	1	1	1	1	1	1	2	2	Unprotected dug well	2	Pit latrine without slab or platform
4/6/2011	S_34	Orán	-64.32452	-23.142969	Rural	F	11	1	0	1	1	0	0	1	0	0	1	1	1	1	0	2	2	Unprotected dug well	2	Pit latrine without slab or platform
4/6/2011	S_35	Orán	-64.32452	-23.142969	Rural	F	8	0	0	0	0	0	0	0	0	0	0	0	0	0	0	2	2	Unprotected dug well	2	Pit latrine without slab or platform
4/6/2011	S_36	Orán	-64.32452	-23.142969	Rural	F	6	0	0	0	0	0	0	0	0	0	0	0	0	0	0	2	2	Unprotected dug well	2	Pit latrine without slab or platform
4/6/2011	S_37	Orán	-64.32452	-23.142969	Rural	M	2		0	0	0	0	0	0	0	0	0	0	0	0	0	2	2	Unprotected dug well	2	Pit latrine without slab or platform
5/23/2011	S_38	Orán	-64.32452	-23.142969	Rural	F	2		0	0	0	0	0	0	0	0	0	0	0	0	0	2	2	Unprotected dug well	2	Pit latrine without slab or platform
5/31/2011	S_39	Orán	-64.32452	-23.142969	Rural	F	48	0	0	0	1	0	0	1	0	0	1	1	1	1	0	2	2	Unprotected dug well	2	Pit latrine without slab or platform
5/23/2011	S_40	Orán	-64.32452	-23.142969	Rural	F	21	0	0	0	0	0	0	0	0	0	0	0	0	0	0	2	2	Unprotected dug well	2	Pit latrine without slab or platform
5/24/2011	S_41	Orán	-64.32452	-23.142969	Rural	M	13	1	0	1	0	0	0	0	0	0	0	1	0	1	0	2	2	Unprotected dug well	2	Pit latrine without slab or platform
5/14/2011	S_42	Orán	-64.32452	-23.142969	Rural	M	10	1	0	1	1	0	0	1	0	0	1	1	1	1	0	2	2	Unprotected dug well	2	Pit latrine without slab or platform
6/1/2011	S_43	Orán	-64.32452	-23.142969	Rural	M	5	0	0	0	1	0	0	1	0	0	1	1	1	1	0	2	2	Unprotected dug well	2	Pit latrine without slab or platform
5/13/2011	S_44	Orán	-64.32452	-23.142969	Rural	M	71	1	0	1	1	0	0	1	0	0	1	1	1	1	0	2	2	Unprotected dug well	2	Pit latrine without slab or platform
5/13/2011	S_45	Orán	-64.32452	-23.142969	Rural	F	59	1	0	1	1	0	0	1	0	0	1	1	1	1	0	2	2	Unprotected dug well	2	Pit latrine without slab or platform
6/1/2010	S_46	Orán	-64.32452	-23.142969	Rural	M	13	1	0	1	1	0	0	1	0	0	1	1	1	1	0	2	2	Unprotected dug well	2	Pit latrine without slab or platform
4/6/2011	S_47	Orán	-64.32452	-23.142969	Rural	F	8	0	0	0	1	0	0	1	1	1	1	1	1	1	1	2	2	Unprotected dug well	2	Pit latrine without slab or platform
6/2/2011	S_48	Orán	-64.32452	-23.142969	Rural	M	7	0	0	0	0	0	0	0	0	0	0	0	0	0	0	2	2	Unprotected dug well	2	Pit latrine without slab or platform
4/6/2011	S_49	Orán	-64.32452	-23.142969	Rural	F	4	0	0	0	0	0	0	0	0	1	1	1	0	0	1	2	2	Unprotected dug well	2	Pit latrine without slab or platform
4/6/2011	S_50	Orán	-64.32452	-23.142969	Rural	M	3	0	0	0	0	0	0	0	0	0	0	0	0	0	0	2	2	Unprotected dug well	2	Pit latrine without slab or platform
5/31/2011	S_51	Orán	-64.32452	-23.142969	Rural	F	2		0	0	0	0	0	0	0	0	0	0	0	0	0	2	2	Unprotected dug well	2	Pit latrine without slab or platform
5/18/2011	S_52	Orán	-64.32452	-23.142969	Rural	M	11	1	0	1	0	0	0	0	0	0	0	1	0	1	0	1	2	Unprotected dug well	2	Pit latrine without slab or platform
6/1/2011	S_53	Orán	-64.32452	-23.142969	Rural	F	4	0	0	0	0	0	0	0	0	0	0	0	0	0	0	1	2	Unprotected dug well	2	Pit latrine without slab or platform
5/31/2011	S_54	Orán	-64.32452	-23.142969	Rural	F	83	0	0	0	0	0	0	0	0	0	0	0	0	0	0	2	2	Unprotected dug well	2	Pit latrine without slab or platform
5/31/2011	S_55	Orán	-64.32452	-23.142969	Rural	F	2	0	0	0	0	0	0	0	0	0	0	0	0	0	0	2	2	Unprotected dug well	2	Pit latrine without slab or platform
6/1/2011	S_56	Orán	-64.32452	-23.142969	Rural	M	28	0	0	0	0	0	0	0	0	0	0	0	0	0	0	2	2	Unprotected dug well	2	Pit latrine without slab or platform
6/1/2011	S_57	Orán	-64.32452	-23.142969	Rural	M	1	0	0	0	0	0	0	0	0	0	0	0	0	0	0	2	2	Unprotected dug well	2	Pit latrine without slab or platform
6/1/2011	S_58	Orán	-64.32452	-23.142969	Rural	F	23	1	0	1	0	0	0	0	0	0	0	1	0	1	0	2	2	Unprotected dug well	2	Pit latrine without slab or platform
6/1/2011	S_59	Orán	-64.32452	-23.142969	Rural	F	17	0	0	0	0	0	0	0	0	0	0	0	0	0	0	2	2	Unprotected dug well	2	Pit latrine without slab or platform
6/20/2011	S_60	Orán	-64.32452	-23.142969	Urban	F	79	1	0	1	0	0	0	0	0	0	0	1	0	1	0	1	1	Piped household water	1	Flush/pour to piped sewer system
6/20/2011	S_61	Orán	-64.32452	-23.142969	Urban	M	35	1	0	1	0	0	0	0	0	0	0	1	0	1	0		1	Piped household water	1	Flush/pour to piped sewer system
6/20/2011	S_62	Orán	-64.32452	-23.142969	Urban	F	29	1	0	1	0	0	0	0	0	0	0	1	0	1	0	1	1	Piped household water	1	Flush/pour to piped sewer system
6/20/2011	S_63	Orán	-64.32452	-23.142969	Urban	M	13	0	0	0	0	0	0	0	0	0	0	0	0	0	0	1	1	Piped household water	1	Flush/pour to piped sewer system
6/20/2011	S_64	Orán	-64.32452	-23.142969	Urban	M	9	0	0	0	0	0	0	0	0	0	0	0	0	0	0	1	1	Piped household water	1	Flush/pour to piped sewer system
6/20/2011	S_65	Orán	-64.32452	-23.142969	Urban	F	6	0	0	0	0	0	0	0	0	0	0	0	0	0	0	1	1	Piped household water	1	Flush/pour to piped sewer system
6/20/2011	S_66	Orán	-64.32452	-23.142969	Urban	M	51		0	0	0	0	0	0	0	0	0	0	0	0	0	1	1	Piped household water	1	Flush/pour to piped sewer system
6/20/2011	S_67	Orán	-64.32452	-23.142969	Urban	F	45	0	0	0	0	0	0	0	0	0	0	0	0	0	0	1	1	Piped household water	1	Flush/pour to piped sewer system
6/20/2011	S_68	Orán	-64.32452	-23.142969	Urban	M	17		0	0	0	0	0	0	1	0	1	1	0	0	1	1	1	Piped household water	1	Flush/pour to piped sewer system
6/20/2011	S_69	Orán	-64.32452	-23.142969	Urban	F	12	0	0	0	0	0	0	0	0	0	0	0	0	0	0	1	1	Piped household water	1	Flush/pour to piped sewer system
6/20/2011	S_70	Orán	-64.32452	-23.142969	Urban	M	62	1	0	1	0	0	0	0	0	0	0	1	0	1	0	2	1	Piped household water	1	Flush/pour to piped sewer system
6/20/2011	S_71	Orán	-64.32452	-23.142969	Urban	F	55	0	0	0	0	0	0	0	0	0	0	0	0	0	0	1	1	Piped household water	1	Flush/pour to piped sewer system
6/20/2011	S_72	Orán	-64.32452	-23.142969	Urban	F	27	1	0	1	0	0	0	0	0	0	0	1	0	1	0	1	1	Piped household water	1	Flush/pour to piped sewer system
6/20/2011	S_73	Orán	-64.32452	-23.142969	Urban	F	16	0	0	0	0	0	0	0	0	0	0	0	0	0	0	2	1	Piped household water	1	Flush/pour to piped sewer system
6/20/2011	S_74	Orán	-64.32452	-23.142969	Urban	F	23	0	0	0	0	0	0	0	0	0	0	0	0	0	0	1	1	Piped household water	1	Flush/pour to septic tank
6/20/2011	S_75	Orán	-64.32452	-23.142969	Urban	F	4	0	0	0	0	0	0	0	1	0	1	1	0	0	1	1	1	Piped household water	1	Flush/pour to septic tank
6/20/2011	S_76	Orán	-64.32452	-23.142969	Urban	F	56	0	0	0	0	0	0	0	0	0	0	0	0	0	0	2	1	Piped household water	2	Pit latrine without slab or platform
6/20/2011	S_77	Orán	-64.32452	-23.142969	Urban	F	45	0	1	1	0	0	0	0	1	0	1	1	1	1	1	2	1	Piped household water	2	Pit latrine without slab or platform
6/20/2011	S_78	Orán	-64.32452	-23.142969	Urban	M	12	0	0	0	0	0	0	0	0	0	0	0	0	0	0	2	1	Piped household water	2	Pit latrine without slab or platform
6/20/2011	S_79	Orán	-64.32452	-23.142969	Urban	M	10		1	1	0	0	0	0	0	0	1	1	1	1	0	2	1	Piped household water	2	Pit latrine without slab or platform
6/20/2011	S_80	Orán	-64.32452	-23.142969	Urban	M	7	1	0	1	0	0	0	0	1	0	1	1	0	1	1	2	1	Piped household water	2	Pit latrine without slab or platform
6/20/2011	S_81	Orán	-64.32452	-23.142969	Urban	F	4		1	1	0	0	0	0	0	0	1	1	1	1	0	2	1	Piped household water	2	Pit latrine without slab or platform
6/20/2011	S_82	Orán	-64.32452	-23.142969	Urban	F	2	0	0	0	0	0	0	0	0	0	0	0	0	0	0	2	1	Piped household water	2	Pit latrine without slab or platform
6/20/2011	S_83	Orán	-64.32452	-23.142969	Urban	M	58		0	0	0	0	0	0	0	0	0	0	0	0	0	1	1	Piped household water	1	Flush/pour to piped sewer system
6/20/2011	S_84	Orán	-64.32452	-23.142969	Urban	F	58	0	0	0	0	0	0	0	0	0	0	0	0	0	0	1	1	Piped household water	1	Flush/pour to piped sewer system
6/20/2011	S_85	Orán	-64.32452	-23.142969	Urban	F	18	0	0	0	0	0	0	0	0	0	0	0	0	0	0	1	1	Piped household water	1	Flush/pour to piped sewer system
6/20/2011	S_86	Orán	-64.32452	-23.142969	Urban	M	46		0	0	0	0	0	0	0	0	0	0	0	0	0	1	1	Piped household water	1	Flush/pour to septic tank
6/20/2011	S_87	Orán	-64.32452	-23.142969	Urban	M	24		0	0	0	0	0	0	0	0	0	0	0	0	0	1	1	Piped household water	1	Flush/pour to septic tank
6/20/2011	S_88	Orán	-64.32452	-23.142969	Urban	M	24		0	0	0	0	0	0	0	0	0	0	0	0	0	1	1	Piped household water	1	Flush/pour to septic tank
6/20/2011	S_89	Orán	-64.32452	-23.142969	Urban	F	19		0	0	0	0	0	0	0	0	0	0	0	0	0	1	1	Piped household water	1	Flush/pour to septic tank
6/20/2011	S_90	Orán	-64.32452	-23.142969	Urban	F	19	0	0	0	0	0	0	0	0	0	0	0	0	0	0	1	1	Piped household water	1	Flush/pour to septic tank
6/20/2011	S_91	Orán	-64.32452	-23.142969	Urban	M	47	0	0	0	0	0	0	0	0	0	0	0	0	0	0	2	1	Piped household water	1	Flush/pour to septic tank
6/20/2011	S_92	Orán	-64.32452	-23.142969	Urban	F	43	1	0	1	0	0	0	0	0	0	0	1	0	1	0	2	1	Piped household water	1	Flush/pour to septic tank
6/20/2011	S_93	Orán	-64.32452	-23.142969	Urban	F	9	0	0	0	0	0	0	0	0	0	0	0	0	0	0	2	1	Piped household water	1	Flush/pour to septic tank
6/20/2011	S_94	Orán	-64.32452	-23.142969	Urban	F	44	0	0	0	0	0	0	0	1	0	1	1	0	0	1	1	1	Piped household water	1	Flush/pour to septic tank
6/20/2011	S_95	Orán	-64.32452	-23.142969	Urban	F	19		0	0	0	0	0	0	1	0	1	1	0	0	1	1	1	Piped household water	1	Flush/pour to septic tank
6/20/2011	S_96	Orán	-64.32452	-23.142969	Urban	M	11	0	0	0	0	0	0	0	1	0	1	1	0	0	1	1	1	Piped household water	1	Flush/pour to septic tank
6/20/2011	S_97	Orán	-64.32452	-23.142969	Urban	M	4		0	0	0	0	0	0	1	0	1	1	0	0	1	1	1	Piped household water	1	Flush/pour to septic tank
6/20/2011	S_98	Orán	-64.32452	-23.142969	Urban	M	4		0	0	0	0	0	0	1	0	1	1	0	0	1	1	1	Piped household water	1	Flush/pour to septic tank
6/20/2011	S_99	Orán	-64.32452	-23.142969	Urban	F	25		0	0	0	0	0	0	0	0	0	0	0	0	0	1	1	Piped household water	1	Flush/pour to septic tank
6/20/2011	S_100	Orán	-64.32452	-23.142969	Urban	F	43		0	0	0	0	0	0	0	0	0	0	0	0	0	1	1	Piped household water	1	Flush/pour to septic tank
6/20/2011	S_101	Orán	-64.32452	-23.142969	Urban	F	24	1	0	1	0	0	0	0	0	0	0	1	0	1	0	1	1	Piped household water	1	Flush/pour to septic tank
6/20/2011	S_102	Orán	-64.32452	-23.142969	Urban	F	14		0	0	0	0	0	0	0	0	0	0	0	0	0	1	1	Piped household water	1	Flush/pour to septic tank
6/20/2011	S_103	Orán	-64.32452	-23.142969	Urban	M	9	0	0	0	0	0	0	0	0	1	1	1	0	0	1	1	1	Piped household water	1	Flush/pour to septic tank
6/20/2011	S_104	Orán	-64.32452	-23.142969	Urban	F	8	0	0	0	0	0	0	0	0	0	0	0	0	0	0	1	1	Piped household water	1	Flush/pour to septic tank
6/20/2011	S_105	Orán	-64.32452	-23.142969	Urban	M	37		0	0	0	0	0	0	1	0	1	1	0	0	1	1	1	Piped household water	1	Flush/pour to septic tank
6/20/2011	S_106	Orán	-64.32452	-23.142969	Urban	M	32		0	0	0	0	0	0	0	0	0	0	0	0	0	1	1	Piped household water	1	Flush/pour to piped sewer system
6/20/2011	S_107	Orán	-64.32452	-23.142969	Urban	M	16	1	0	1	0	0	0	0	0	0	0	1	0	1	0	1	1	Piped household water	1	Flush/pour to piped sewer system
6/20/2011	S_108	Orán	-64.32452	-23.142969	Urban	F	8	0	0	0	0	0	0	0	0	0	0	0	0	0	0	1	1	Piped household water	1	Flush/pour to piped sewer system
6/20/2011	S_109	Orán	-64.32452	-23.142969	Urban	M	1		0	0	0	0	0	0	0	0	0	0	0	0	0	1	1	Piped household water	1	Flush/pour to piped sewer system
6/20/2011	S_110	Orán	-64.32452	-23.142969	Urban	F	14	1	0	1	0	0	0	0	0	0	0	1	0	1	0	1	1	Piped household water	1	Flush/pour to septic tank
6/20/2011	S_111	Orán	-64.32452	-23.142969	Urban	M	10	0	0	0	0	0	0	0	0	0	0	0	0	0	0	1	1	Piped household water	1	Flush/pour to septic tank
6/20/2011	S_112	Orán	-64.32452	-23.142969	Urban	F	8	0	0	0	0	0	0	0	0	0	0	0	0	0	0	1	1	Piped household water	1	Flush/pour to septic tank
6/20/2011	S_113	Orán	-64.32452	-23.142969	Urban	F	8		0	0	0	0	0	0	0	0	0	0	0	0	0	1	1	Piped household water	1	Flush/pour to septic tank
6/20/2011	S_114	Orán	-64.32452	-23.142969	Urban	F	54	0	0	0	0	0	0	0	1	0	1	1	0	0	1	1	1	Piped household water	1	Flush/pour to septic tank
6/20/2011	S_115	Orán	-64.32452	-23.142969	Urban	M	12	1	0	1	0	0	0	0	0	0	0	1	0	1	0	1	1	Piped household water	1	Flush/pour to septic tank
6/20/2011	S_116	Orán	-64.32452	-23.142969	Urban	F	11	0	0	0	0	0	0	0	1	0	1	1	0	0	1	1	1	Piped household water	1	Flush/pour to septic tank
6/20/2011	S_117	Orán	-64.32452	-23.142969	Urban	F	9	0	0	0	0	0	0	0	1	0	1	1	0	0	1	1	1	Piped household water	1	Flush/pour to septic tank
6/20/2011	S_118	Orán	-64.32452	-23.142969	Urban	M	14	0	0	0	0	0	0	0	0	0	0	0	0	0	0	1	1	Piped household water	1	Flush/pour to septic tank
6/20/2011	S_119	Orán	-64.32452	-23.142969	Urban	M	10		0	0	0	0	0	0	0	0	0	0	0	0	0	1	1	Piped household water	1	Flush/pour to septic tank
6/20/2011	S_120	Orán	-64.32452	-23.142969	Urban	M	25		0	0	0	0	0	0	1	0	1	1	0	0	1	1	1	Piped household water	1	Flush/pour to piped sewer system
6/20/2011	S_121	Orán	-64.32452	-23.142969	Urban	M	16		0	0	0	0	0	0	1	0	1	1	0	0	1	1	1	Piped household water	1	Flush/pour to septic tank
6/20/2011	S_122	Orán	-64.32452	-23.142969	Urban	F	56		0	0	0	0	0	0	0	0	0	0	0	0	0	1	1	Piped household water	1	Flush/pour to piped sewer system
6/20/2011	S_123	Orán	-64.32452	-23.142969	Urban	F	49		0	0	0	0	0	0	0	0	0	0	0	0	0	1	1	Piped household water	1	Flush/pour to piped sewer system
6/20/2011	S_124	Orán	-64.32452	-23.142969	Urban	F	19	0	0	0	0	0	0	0	0	0	0	0	0	0	0	1	1	Piped household water	1	Flush/pour to piped sewer system
6/20/2011	S_125	Orán	-64.32452	-23.142969	Urban	M	21	0	0	0	0	0	0	0	0	0	0	0	0	0	0	2	1	Piped household water	1	Flush/pour to piped sewer system
6/20/2011	S_126	Orán	-64.32452	-23.142969	Urban	M	5	1	0	1	0	0	0	0	1	0	1	1	0	1	1	1	1	Piped household water	1	Flush/pour to piped sewer system
6/20/2011	S_127	Orán	-64.32452	-23.142969	Urban	F	29	0	0	0	0	0	0	0	1	0	1	1	0	0	1	1	1	Piped household water	1	Flush/pour to piped sewer system
6/20/2011	S_128	Orán	-64.32452	-23.142969	Urban	F	4	1	1	1	0	0	0	0	1	0	1	1	1	1	1	1	1	Piped household water	1	Flush/pour to piped sewer system
6/20/2011	S_129	Orán	-64.32452	-23.142969	Urban	F	3	1	0	1	0	0	0	0	1	0	1	1	0	1	1	1	1	Piped household water	1	Flush/pour to piped sewer system
4/6/2011	S_130	Orán	-64.32452	-23.142969	Urban	F	5	0	0	0	0	0	0	0	0	0	0	0	0	0	0	2	1	Piped household water	2	Pit latrine without slab or platform
3/21/2011	S_131	Orán	-64.32452	-23.142969	Urban	M	5		0	0	0	0	0	0	1	0	1	1	0	0	1	2	1	Piped household water	2	Pit latrine without slab or platform
3/21/2011	S_132	Orán	-64.32452	-23.142969	Urban	F	25		0	0	0	0	0	0	0	0	0	0	0	0	0	2	1	Piped household water	2	Pit latrine without slab or platform
3/21/2011	S_133	Orán	-64.32452	-23.142969	Urban	M	4		0	0	0	0	0	0	0	0	0	0	0	0	0	2	1	Piped household water	2	Pit latrine without slab or platform
3/30/2011	S_134	Orán	-64.32452	-23.142969	Urban	F	2		0	0	0	0	0	0	0	0	0	0	0	0	0	2	1	Piped household water	2	Pit latrine without slab or platform
4/11/2011	S_135	Orán	-64.32452	-23.142969	Urban	M	7		0	0	0	0	0	0	0	0	0	0	0	0	0	1	1	Piped household water	1	Flush/pour to septic tank
3/23/2011	S_136	Orán	-64.32452	-23.142969	Urban	F	47		0	0	0	0	0	0	0	0	0	0	0	0	0	2	1	Piped household water	1	Flush/pour to septic tank
3/23/2011	S_137	Orán	-64.32452	-23.142969	Urban	F	2		0	0	0	0	0	0	0	0	0	0	0	0	0	2	1	Piped household water	1	Flush/pour to septic tank
3/23/2011	S_138	Orán	-64.32452	-23.142969	Urban	M	8		0	0	0	0	0	0	1	0	1	1	0	0	1	2	1	Piped household water	1	Flush/pour to septic tank
3/21/2011	S_139	Orán	-64.32452	-23.142969	Urban	M	34		0	0	0	0	0	0	0	0	0	0	0	0	0	2	1	Piped household water	2	Pit latrine without slab or platform
3/23/2011	S_140	Orán	-64.32452	-23.142969	Urban	M	4		0	0	0	0	0	0	0	0	0	0	0	0	0	2	1	Piped household water	1	Flush/pour to septic tank
3/21/2011	S_141	Orán	-64.32452	-23.142969	Urban	F	31		0	0	0	0	0	0	0	0	0	0	0	0	0	1	1	Piped household water	2	Pit latrine without slab or platform
11/16/2010	S_142	Orán	-64.32452	-23.142969	Urban	M	34		0	0	0	0	0	0	1	0	1	1	0	0	1	1	1	Piped household water	2	Pit latrine without slab or platform
3/21/2011	S_143	Orán	-64.32452	-23.142969	Urban	M	4		0	0	0	0	0	0	0	0	0	0	0	0	0	1	1	Piped household water	2	Pit latrine without slab or platform
3/21/2011	S_144	Orán	-64.32452	-23.142969	Urban	F	10		0	0	0	0	0	0	0	0	0	0	0	0	0	1	1	Piped household water	2	Pit latrine without slab or platform
3/23/2011	S_145	Orán	-64.32452	-23.142969	Urban	F	13		0	0	0	0	0	0	0	0	0	0	0	0	0	1	1	Piped household water	2	Pit latrine without slab or platform
4/20/2011	S_146	Orán	-64.32452	-23.142969	Urban	M	5	0	0	0	0	0	0	0	0	0	0	0	0	0	0	1	1	Piped household water	1	Flush/pour to septic tank
11/18/2010	S_147	Orán	-64.32452	-23.142969	Urban	M	1		0	0	0	0	0	0	0	0	0	0	0	0	0	2	1	Piped household water	2	Pit latrine without slab or platform
11/18/2010	S_148	Orán	-64.32452	-23.142969	Urban	F	11		0	0	0	0	0	0	1	0	1	1	0	0	1	2	1	Piped household water	2	Pit latrine without slab or platform
4/20/2011	S_149	Orán	-64.32452	-23.142969	Urban	M	2		0	0	0	0	0	0	0	0	0	0	0	0	0	1	1	Piped household water	2	Pit latrine without slab or platform
11/18/2010	S_150	Orán	-64.32452	-23.142969	Urban	F	28		0	0	0	0	0	0	0	0	0	0	0	0	0	2	1	Piped household water	2	Pit latrine without slab or platform
4/25/2011	S_151	Orán	-64.32452	-23.142969	Urban	F	7		0	0	0	0	0	0	0	0	0	0	0	0	0	1	1	Piped household water	2	Pit latrine without slab or platform
11/18/2010	S_152	Orán	-64.32452	-23.142969	Urban	M	4		0	0	0	0	0	0	1	0	1	1	0	0	1	2	1	Piped household water	2	Pit latrine without slab or platform
4/25/2011	S_153	Orán	-64.32452	-23.142969	Urban	M	5		0	0	0	0	0	0	0	0	0	0	0	0	0	1	1	Piped household water	2	Pit latrine without slab or platform
11/18/2010	S_154	Orán	-64.32452	-23.142969	Urban	F	9		0	0	0	0	0	0	0	0	0	0	0	0	0	2	1	Piped household water	2	Pit latrine without slab or platform
4/18/2011	S_155	Orán	-64.32452	-23.142969	Urban	M	51	0	0	0	0	0	0	0	0	0	0	0	0	0	0	1	1	Piped household water	1	Flush/pour to septic tank
4/20/2011	S_156	Orán	-64.32452	-23.142969	Urban	F	27	0	0	0	0	0	0	0	0	0	0	0	0	0	0	1	1	Piped household water	1	Flush/pour to septic tank
11/18/2010	S_157	Orán	-64.32452	-23.142969	Urban	M	10		0	0	0	0	0	0	0	0	0	0	0	0	0	2	1	Piped household water	2	Pit latrine without slab or platform
4/18/2011	S_158	Orán	-64.32452	-23.142969	Urban	M	26		0	0	0	0	0	0	0	0	0	0	0	0	0	1	1	Piped household water	1	Flush/pour to septic tank
11/18/2010	S_159	Orán	-64.32452	-23.142969	Urban	F	27	1	0	1	0	0	0	0	0	0	0	1	0	1	0	1	1	Piped household water	1	Flush/pour to septic tank
3/30/2011	S_160	Orán	-64.32452	-23.142969	Urban	F	27		0	0	0	0	0	0	0	0	0	0	0	0	0	1	1	Piped household water	2	Pit latrine without slab or platform
11/19/2010	S_161	Orán	-64.32452	-23.142969	Urban	F	1		0	0	0	0	0	0	1	0	1	1	0	0	1	2	1	Piped household water	2	Pit latrine without slab or platform
11/19/2010	S_162	Orán	-64.32452	-23.142969	Urban	M	36		0	0	0	0	0	0	0	0	0	0	0	0	0	2	1	Piped household water	2	Pit latrine without slab or platform
11/19/2010	S_163	Orán	-64.32452	-23.142969	Urban	F	10		0	0	0	0	0	0	0	0	0	0	0	0	0	2	1	Piped household water	2	Pit latrine without slab or platform
11/19/2010	S_164	Orán	-64.32452	-23.142969	Urban	M	12		0	0	0	0	0	0	0	0	0	0	0	0	0	2	1	Piped household water	2	Pit latrine without slab or platform
11/19/2010	S_165	Orán	-64.32452	-23.142969	Urban	F	8		0	0	0	0	0	0	0	0	0	0	0	0	0	2	1	Piped household water	2	Pit latrine without slab or platform
11/19/2010	S_166	Orán	-64.32452	-23.142969	Urban	F	5		0	0	0	0	0	0	0	0	0	0	0	0	0	2	1	Piped household water	2	Pit latrine without slab or platform
11/19/2010	S_167	Orán	-64.32452	-23.142969	Urban	F	10		0	0	0	0	0	0	0	0	0	0	0	0	0	2	1	Piped household water	2	Pit latrine without slab or platform
11/19/2010	S_168	Orán	-64.32452	-23.142969	Urban	M	21		0	0	0	0	0	0	0	0	0	0	0	0	0	2	2	Unprotected dug well	2	Pit latrine without slab or platform
11/19/2010	S_169	Orán	-64.32452	-23.142969	Urban	F	40		0	0	0	0	0	0	0	0	0	0	0	0	0	2	1	Piped household water	2	Pit latrine without slab or platform
11/19/2010	S_170	Orán	-64.32452	-23.142969	Urban	M	1		0	0	0	0	0	0	0	0	0	0	0	0	0	2	2	Unprotected dug well	2	Pit latrine without slab or platform
11/24/2010	S_171	Orán	-64.32452	-23.142969	Urban	F	2		0	0	0	0	0	0	0	0	0	0	0	0	0	2	1	Piped household water	1	Flush/pour to septic tank
11/24/2010	S_172	Orán	-64.32452	-23.142969	Urban	F	6	0	0	0	0	0	0	0	0	0	0	0	0	0	0	1	1	Piped household water	1	Flush/pour to septic tank
3/10/2011	S_173	Orán	-64.32452	-23.142969	Urban	F	30	0	0	0	0	0	0	0	0	0	0	0	0	0	0	2	1	Piped household water	1	Flush/pour to septic tank
3/10/2011	S_174	Orán	-64.32452	-23.142969	Urban	M	35		0	0	0	0	0	0	0	0	0	0	0	0	0	2	1	Piped household water	1	Flush/pour to septic tank
3/10/2011	S_175	Orán	-64.32452	-23.142969	Urban	M	6		0	0	0	0	0	0	0	0	0	0	0	0	0	2	1	Piped household water	1	Flush/pour to septic tank
3/10/2011	S_176	Orán	-64.32452	-23.142969	Urban	F	1	0	0	0	0	0	0	0	0	0	0	0	0	0	0	2	1	Piped household water	1	Flush/pour to septic tank
3/10/2011	S_177	Orán	-64.32452	-23.142969	Urban	F	37	0	0	0	0	0	0	0	0	0	0	0	0	0	0	1	1	Piped household water	1	Flush/pour to septic tank
3/14/2011	S_178	Orán	-64.32452	-23.142969	Urban	F	3		0	0	0	0	0	0	0	0	0	0	0	0	0	1	1	Piped household water	1	Flush/pour to piped sewer system
3/14/2011	S_179	Orán	-64.32452	-23.142969	Urban	M	7		0	0	0	0	0	0	0	0	0	0	0	0	0	1	1	Piped household water	1	Flush/pour to piped sewer system
3/14/2011	S_180	Orán	-64.32452	-23.142969	Urban	M	27		0	0	0	0	0	0	0	0	0	0	0	0	0	1	1	Piped household water	1	Flush/pour to piped sewer system
3/14/2011	S_181	Orán	-64.32452	-23.142969	Urban	M	12		0	0	0	0	0	0	0	0	0	0	0	0	0	1	1	Piped household water	1	Flush/pour to septic tank
3/14/2011	S_182	Orán	-64.32452	-23.142969	Urban	F	10		0	0	0	0	0	0	0	0	0	0	0	0	0	1	1	Piped household water	1	Flush/pour to septic tank
3/14/2011	S_183	Orán	-64.32452	-23.142969	Urban	M	5		0	0	0	0	0	0	0	0	0	0	0	0	0	1	1	Piped household water	1	Flush/pour to septic tank
3/14/2011	S_184	Orán	-64.32452	-23.142969	Urban	M	4	0	0	0	0	0	0	0	0	0	0	0	0	0	0	1	1	Piped household water	1	Flush/pour to septic tank
3/14/2011	S_185	Orán	-64.32452	-23.142969	Urban	M	8		0	0	0	0	0	0	0	0	0	0	0	0	0	1	1	Piped household water	1	Flush/pour to septic tank
3/21/2011	S_186	Orán	-64.32452	-23.142969	Urban	M	36		0	0	0	0	0	0	0	0	0	0	0	0	0	1	1	Piped household water	1	Flush/pour to septic tank
3/21/2011	S_187	Orán	-64.32452	-23.142969	Urban	F	28		0	0	0	0	0	0	0	0	0	0	0	0	0	1	1	Piped household water	1	Flush/pour to piped sewer system
3/23/2011	S_188	Orán	-64.32452	-23.142969	Urban	F	48		0	0	0	0	0	0	0	0	0	0	0	0	0	1	1	Piped household water	1	Flush/pour to septic tank
3/21/2011	S_189	Orán	-64.32452	-23.142969	Urban	M	1		0	0	0	0	0	0	0	0	0	0	0	0	0	1	1	Piped household water	1	Flush/pour to piped sewer system
3/21/2011	S_190	Orán	-64.32452	-23.142969	Urban	F	33	1	0	1	0	0	0	0	1	0	1	1	0	1	1	1	1	Piped household water	1	Flush/pour to septic tank
3/23/2011	S_191	Orán	-64.32452	-23.142969	Urban	F	26		0	0	0	0	0	0	1	0	1	1	0	0	1	2	1	Piped household water	2	Open defecation
3/23/2011	S_192	Orán	-64.32452	-23.142969	Urban	F	9		0	0	0	0	0	0	0	0	0	0	0	0	0	2	1	Piped household water	2	Open defecation
3/23/2011	S_193	Orán	-64.32452	-23.142969	Urban	F	8	0	0	0	0	0	0	0	0	0	0	0	0	0	0	2	1	Piped household water	1	Flush/pour to septic tank
4/11/2011	S_194	Orán	-64.32452	-23.142969	Urban	M	5		0	0	0	0	0	0	0	0	0	0	0	0	0	2	1	Piped household water	2	Open defecation
3/30/2011	S_195	Orán	-64.32452	-23.142969	Urban	M	31		0	0	0	0	0	0	0	0	0	0	0	0	0	1	1	Piped household water	2	Pit latrine without slab or platform
3/30/2011	S_196	Orán	-64.32452	-23.142969	Urban	M	6	0	0	0	0	0	0	0	0	0	0	0	0	0	0	2	1	Piped household water	2	Pit latrine without slab or platform
3/30/2011	S_197	Orán	-64.32452	-23.142969	Urban	M	31	1	0	1	0	0	0	0	1	0	1	1	0	1	1	1	1	Piped household water	2	Pit latrine without slab or platform
3/30/2011	S_198	Orán	-64.32452	-23.142969	Urban	F	32	1	0	1	0	0	0	0	0	0	0	1	0	1	0	1	1	Piped household water	2	Pit latrine without slab or platform
3/30/2011	S_199	Orán	-64.32452	-23.142969	Urban	F	2	0	0	0	0	0	0	0	0	0	0	0	0	0	0	1	1	Piped household water	2	Pit latrine without slab or platform
3/30/2011	S_200	Orán	-64.32452	-23.142969	Urban	F	32	0	0	0	0	0	0	0	0	0	0	0	0	0	0	2	1	Piped household water	2	Pit latrine without slab or platform
4/4/2011	S_201	Orán	-64.32452	-23.142969	Urban	F	5		0	0	0	0	0	0	0	0	0	0	0	0	0	2	1	Piped household water	1	Flush/pour to piped sewer system
4/4/2011	S_202	Orán	-64.32452	-23.142969	Urban	F	42		0	0	0	0	0	0	0	0	0	0	0	0	0	2	1	Piped household water	1	Flush/pour to piped sewer system
4/4/2011	S_203	Orán	-64.32452	-23.142969	Urban	M	7		0	0	0	0	0	0	0	0	0	0	0	0	0	1	1	Piped household water	1	Flush/pour to piped sewer system
4/4/2011	S_204	Orán	-64.32452	-23.142969	Urban	F	6	0	0	0	0	0	0	0	0	0	0	0	0	0	0	2	1	Piped household water	1	Flush/pour to septic tank
4/4/2011	S_205	Orán	-64.32452	-23.142969	Urban	M	14	0	0	0	0	0	0	0	0	0	0	0	0	0	0	2	1	Piped household water	1	Flush/pour to septic tank
4/4/2011	S_206	Orán	-64.32452	-23.142969	Urban	F	33	0	0	0	0	0	0	0	0	0	0	0	0	0	0	2	1	Piped household water	1	Flush/pour to septic tank
4/4/2011	S_207	Orán	-64.32452	-23.142969	Urban	M	33	0	0	0	0	0	0	0	0	0	0	0	0	0	0	2	1	Piped household water	1	Flush/pour to septic tank
4/6/2011	S_208	Orán	-64.32452	-23.142969	Urban	M	8	0	0	0	0	0	0	0	0	0	0	0	0	0	0	2	1	Piped household water	2	Pit latrine without slab or platform
4/11/2011	S_209	Orán	-64.32452	-23.142969	Urban	F	5		0	0	0	0	0	0	0	0	0	0	0	0	0	1	1	Piped household water	1	Flush/pour to septic tank
4/11/2011	S_210	Orán	-64.32452	-23.142969	Urban	F	47		0	0	0	0	0	0	0	0	0	0	0	0	0	1	1	Piped household water	2	Pit latrine without slab or platform
4/13/2011	S_211	Orán	-64.32452	-23.142969	Urban	M	2		0	0	0	0	0	0	0	0	0	0	0	0	0	2	1	Piped household water	2	Pit latrine without slab or platform
4/13/2011	S_212	Orán	-64.32452	-23.142969	Urban	M	3	0	0	0	0	0	0	0	0	0	0	0	0	0	0	1	1	Piped household water	2	Pit latrine without slab or platform
4/18/2011	S_213	Orán	-64.32452	-23.142969	Urban	F	23	0	0	0	0	0	0	0	0	0	0	0	0	0	0	1	1	Piped household water	2	Pit latrine without slab or platform
4/20/2011	S_214	Orán	-64.32452	-23.142969	Urban	M	18		0	0	0	0	0	0	0	0	0	0	0	0	0	1	1	Piped household water	2	Pit latrine without slab or platform
4/20/2011	S_215	Orán	-64.32452	-23.142969	Urban	F	7		1	1	0	0	0	0	0	0	1	1	1	1	0	2	1	Piped household water	2	Pit latrine without slab or platform
4/20/2011	S_216	Orán	-64.32452	-23.142969	Urban	F	8		0	0	0	0	0	0	0	0	0	0	0	0	0	2	1	Piped household water	2	Pit latrine without slab or platform
4/20/2011	S_217	Orán	-64.32452	-23.142969	Urban	M	6	0	0	0	0	0	0	0	0	0	0	0	0	0	0	1	1	Piped household water	2	Pit latrine without slab or platform
4/20/2011	S_218	Orán	-64.32452	-23.142969	Urban	M	10	0	0	0	0	0	0	0	0	0	0	0	0	0	0	1	1	Piped household water	2	Pit latrine without slab or platform
4/20/2011	S_219	Orán	-64.32452	-23.142969	Urban	F	26	1	0	1	0	0	0	0	0	0	0	1	0	1	0	2	1	Piped household water	2	Pit latrine without slab or platform
4/20/2011	S_220	Orán	-64.32452	-23.142969	Urban	M	2	0	0	0	0	0	0	0	1	0	1	1	0	0	1	2	1	Piped household water	2	Pit latrine without slab or platform
4/27/2011	S_221	Orán	-64.32452	-23.142969	Urban	M	33		0	0	0	0	0	0	0	0	0	0	0	0	0	2	1	Piped household water	2	Pit latrine without slab or platform
4/27/2011	S_222	Orán	-64.32452	-23.142969	Urban	F	8		0	0	0	0	0	0	0	0	0	0	0	0	0	2	1	Piped household water	2	Pit latrine without slab or platform
5/5/2011	S_223	Orán	-64.32452	-23.142969	Urban	M	49		1	1	0	0	0	0	0	0	1	1	1	1	0	2	1	Piped household water	1	Flush/pour to septic tank
5/5/2011	S_224	Orán	-64.32452	-23.142969	Urban	M	5	0	0	0	0	0	0	0	0	0	0	0	0	0	0	2	1	Piped household water	1	Flush/pour to septic tank
5/5/2011	S_225	Orán	-64.32452	-23.142969	Urban	M	11	1	0	1	0	0	0	0	0	0	0	1	0	1	0	2	1	Piped household water	1	Flush/pour to septic tank
5/5/2011	S_226	Orán	-64.32452	-23.142969	Urban	F	28	0	0	0	0	0	0	0	0	0	0	0	0	0	0	2	1	Piped household water	1	Flush/pour to septic tank
5/5/2011	S_227	Orán	-64.32452	-23.142969	Urban	F	34	1	0	1	0	0	0	0	0	0	0	1	0	1	0	1	1	Piped household water	2	Pit latrine without slab or platform
5/5/2011	S_228	Orán	-64.32452	-23.142969	Urban	F	9	0	0	0	0	0	0	0	0	0	0	0	0	0	0	1	1	Piped household water	2	Pit latrine without slab or platform
5/6/2011	S_229	Orán	-64.32452	-23.142969	Urban	M	16	0	0	0	0	0	0	0	0	0	0	0	0	0	0	1	1	Piped household water	2	Pit latrine without slab or platform
5/6/2011	S_230	Orán	-64.32452	-23.142969	Urban	M	11	0	0	0	0	0	0	0	0	0	0	0	0	0	0	1	1	Piped household water	2	Pit latrine without slab or platform
5/6/2011	S_231	Orán	-64.32452	-23.142969	Urban	F	3		0	0	0	0	0	0	0	0	0	0	0	0	0	1	1	Piped household water	2	Pit latrine without slab or platform
5/6/2011	S_232	Orán	-64.32452	-23.142969	Urban	F	13		0	0	0	0	0	0	0	0	0	0	0	0	0	2	1	Piped household water	2	Pit latrine without slab or platform
5/6/2011	S_233	Orán	-64.32452	-23.142969	Urban	M	1		0	0	0	0	0	0	0	0	0	0	0	0	0	1	1	Piped household water	2	Pit latrine without slab or platform
5/6/2011	S_234	Orán	-64.32452	-23.142969	Urban	F	18	0	0	0	0	0	0	0	0	0	0	0	0	0	0	1	1	Piped household water	2	Pit latrine without slab or platform
5/6/2011	S_235	Orán	-64.32452	-23.142969	Urban	M	24		0	0	0	0	0	0	0	0	0	0	0	0	0	1	1	Piped household water	2	Pit latrine without slab or platform
5/6/2011	S_236	Orán	-64.32452	-23.142969	Urban	M	1		0	0	0	0	0	0	0	0	0	0	0	0	0	1	1	Piped household water	2	Pit latrine without slab or platform
5/6/2011	S_237	Orán	-64.32452	-23.142969	Urban	M	4		0	0	0	0	0	0	0	0	0	0	0	0	0	1	2	Unprotected dug well	1	Flush/pour to septic tank
5/9/2011	S_238	Orán	-64.32452	-23.142969	Urban	F	14	0	0	0	0	0	0	0	0	0	0	0	0	0	0	2	1	Piped household water	2	Pit latrine without slab or platform
5/9/2011	S_239	Orán	-64.32452	-23.142969	Urban	M	42	0	0	0	0	0	0	0	0	0	0	0	0	0	0	2	1	Piped household water	2	Pit latrine without slab or platform
5/9/2011	S_240	Orán	-64.32452	-23.142969	Urban	F	10	0	0	0	0	0	0	0	1	0	1	1	0	0	1	2	1	Piped household water	2	Pit latrine without slab or platform
5/9/2011	S_241	Orán	-64.32452	-23.142969	Urban	M	2		0	0	0	0	0	0	0	0	0	0	0	0	0	2	1	Piped household water	2	Pit latrine without slab or platform
5/12/2011	S_242	Orán	-64.32452	-23.142969	Urban	M	28		0	0	0	0	0	0	0	0	0	0	0	0	0	1	1	Piped household water	2	Pit latrine without slab or platform
5/12/2011	S_243	Orán	-64.32452	-23.142969	Urban	F	32		0	0	0	0	0	0	0	0	0	0	0	0	0	1	1	Piped household water	2	Pit latrine without slab or platform
11/24/2010	S_244	Orán	-64.32452	-23.142969	Rural	M	1		0	0	0	0	0	0	0	0	0	0	0	0	0	2	2	Surface water	2	Pit latrine without slab or platform
15/11/1010	S_245	Orán	-64.32452	-23.142969	Rural	F	35	0	0	0	1	0	0	1	0	0	1	1	1	1	0	2	2	Bottled water	2	Pit latrine without slab or platform
11/24/2010	S_246	Orán	-64.32452	-23.142969	Rural	M	7	0	0	0	0	0	0	0	0	1	1	1	0	0	1	2	2	Bottled water	2	Pit latrine without slab or platform
03/06/1010	S_247	Orán	-64.32452	-23.142969	Rural	F	11	0	0	0	1	0	0	1	0	0	1	1	1	1	0	2	2	Surface water	2	Pit latrine without slab or platform
14/11/1010	S_248	Orán	-64.32452	-23.142969	Rural	M	61	1	1	1	1	0	0	1	0	0	1	1	1	1	0	2	2	Surface water	2	Pit latrine without slab or platform
11/24/2010	S_249	Orán	-64.32452	-23.142969	Rural	F	56		0	0	0	0	0	0	0	0	0	0	0	0	0	2	2	Surface water	2	Pit latrine without slab or platform
11/19/2010	S_250	Orán	-64.32452	-23.142969	Rural	M	34		0	0	0	0	0	0	0	0	0	0	0	0	0	1	2	Surface water	2	Open defecation
11/19/2010	S_251	Orán	-64.32452	-23.142969	Rural	F	25		0	0	0	0	0	0	0	0	0	0	0	0	0	1	2	Surface water	2	Open defecation
11/18/2010	S_252	Orán	-64.32452	-23.142969	Rural	F	8		1	1	0	0	0	0	0	0	1	1	1	1	0	1	2	Surface water	2	Open defecation
11/19/2010	S_253	Orán	-64.32452	-23.142969	Rural	F	6		0	0	0	0	0	0	0	0	0	0	0	0	0	1	2	Surface water	2	Open defecation
11/24/2010	S_254	Orán	-64.32452	-23.142969	Rural	M	37		0	0	0	0	0	0	0	0	0	0	0	0	0	2	2	Bottled water	2	Pit latrine without slab or platform
11/19/2010	S_255	Orán	-64.32452	-23.142969	Rural	F	41		0	0	0	0	0	0	0	0	0	0	0	0	0	2	2	Bottled water	2	Pit latrine without slab or platform
11/19/2010	S_256	Orán	-64.32452	-23.142969	Rural	F	10		0	0	0	0	0	0	0	0	0	0	0	0	0	2	2	Bottled water	2	Pit latrine without slab or platform
11/19/2010	S_257	Orán	-64.32452	-23.142969	Rural	M	18	0	0	0	0	0	0	0	0	0	0	0	0	0	0	2	2	Bottled water	2	Pit latrine without slab or platform
11/25/2010	S_258	Orán	-64.32452	-23.142969	Rural	F	21	0	0	0	0	0	0	0	0	0	0	0	0	0	0	2	2	Bottled water	2	Open defecation
11/25/2010	S_259	Orán	-64.32452	-23.142969	Rural	F	7	0	0	0	0	0	0	0	0	0	0	0	0	0	0	2	2	Bottled water	2	Open defecation
19/11/1010	S_260	Orán	-64.32452	-23.142969	Rural	M	53	1	1	1	1	0	0	1	0	0	1	1	1	1	0	2	1	Piped household water	2	Pit latrine without slab or platform
11/19/2010	S_261	Orán	-64.32452	-23.142969	Rural	F	67	0	0	0	0	0	0	0	0	0	0	0	0	0	0	2	1	Piped household water	2	Pit latrine without slab or platform
18/11/1010	S_262	Orán	-64.32452	-23.142969	Rural	M	43	1	1	1	1	0	0	1	0	0	1	1	1	1	0	2	1	Piped household water	2	Pit latrine without slab or platform
09/11/1010	S_263	Orán	-64.32452	-23.142969	Rural	M	35	1	0	1	1	0	0	1	0	0	1	1	1	1	0	2	1	Piped household water	2	Pit latrine without slab or platform
19/11/1010	S_264	Orán	-64.32452	-23.142969	Rural	F	31	1	0	1	1	0	0	1	0	0	1	1	1	1	0	2	1	Piped household water	2	Pit latrine without slab or platform
11/19/2010	S_265	Orán	-64.32452	-23.142969	Rural	M	52	1	0	1	0	0	0	0	0	0	0	1	0	1	0	1	2	Unprotected dug well	2	Pit latrine without slab or platform
11/19/2010	S_266	Orán	-64.32452	-23.142969	Rural	F	53	0	0	0	0	0	0	0	0	0	0	0	0	0	0	1	2	Unprotected dug well	2	Pit latrine without slab or platform
11/24/2010	S_267	Orán	-64.32452	-23.142969	Rural	M	18	0	0	0	0	0	0	0	0	0	0	0	0	0	0	1	2	Unprotected dug well	2	Pit latrine without slab or platform
11/19/2010	S_268	Orán	-64.32452	-23.142969	Rural	F	13	0	0	0	0	0	0	0	0	0	0	0	0	0	0	1	2	Unprotected dug well	2	Pit latrine without slab or platform
15/11/1010	S_269	Orán	-64.32452	-23.142969	Rural	M	41	0	0	0	1	0	0	1	0	0	1	1	1	1	0	2	2	Unprotected dug well	2	Pit latrine without slab or platform
14/11/1010	S_270	Orán	-64.32452	-23.142969	Rural	F	58	0	0	0	1	0	0	1	0	0	1	1	1	1	0	2	2	Unprotected dug well	2	Pit latrine without slab or platform
14/11/1010	S_271	Orán	-64.32452	-23.142969	Rural	F	18		0	0	1	0	0	1	0	0	1	1	1	1	0	2	2	Unprotected dug well	2	Pit latrine without slab or platform
14/11/1010	S_272	Orán	-64.32452	-23.142969	Rural	M	16		0	0	1	0	0	1	0	0	1	1	1	1	0	2	2	Unprotected dug well	2	Pit latrine without slab or platform
19/11/1010	S_273	Orán	-64.32452	-23.142969	Rural	M	16		0	0	1	0	0	1	0	0	1	1	1	1	0	2	2	Bottled water	2	Pit latrine without slab or platform
11/19/2010	S_274	Orán	-64.32452	-23.142969	Rural	F	22		0	0	0	0	0	0	0	0	0	0	0	0	0	2	2	Bottled water	2	Pit latrine without slab or platform
11/19/2010	S_275	Orán	-64.32452	-23.142969	Rural	F	3		0	0	0	0	0	0	0	0	0	0	0	0	0	2	2	Bottled water	2	Pit latrine without slab or platform
11/19/2010	S_276	Orán	-64.32452	-23.142969	Rural	M	1		0	0	0	0	0	0	0	0	0	0	0	0	0	2	2	Bottled water	2	Pit latrine without slab or platform
11/24/2010	S_277	Orán	-64.32452	-23.142969	Rural	F	51	0	1	1	0	0	0	0	0	0	1	1	1	1	0	1	2	Unprotected dug well	1	Flush/pour to septic tank
11/19/2010	S_278	Orán	-64.32452	-23.142969	Rural	F	27	0	0	0	0	0	0	0	0	0	0	0	0	0	0	1	1	Piped household water	2	Pit latrine without slab or platform
11/19/2010	S_279	Orán	-64.32452	-23.142969	Rural	M	7	0	1	1	0	0	0	0	0	0	1	1	1	1	0	1	1	Piped household water	2	Pit latrine without slab or platform
11/24/2010	S_280	Orán	-64.32452	-23.142969	Rural	M	72	0	0	0	0	0	0	0	0	0	0	0	0	0	0	2	2	Unprotected dug well	2	Pit latrine without slab or platform
11/24/2010	S_281	Orán	-64.32452	-23.142969	Rural	F	56	0	0	0	0	0	0	0	0	0	0	0	0	0	0	2	2	Unprotected dug well	2	Pit latrine without slab or platform
11/25/2010	S_282	Orán	-64.32452	-23.142969	Rural	M	34	0	0	0	0	0	0	0	0	0	0	0	0	0	0	1	2	Unprotected dug well	2	Pit latrine without slab or platform
11/25/2010	S_283	Orán	-64.32452	-23.142969	Rural	F	29	0	0	0	0	0	0	0	1	0	1	1	0	0	1	1	2	Unprotected dug well	2	Pit latrine without slab or platform
11/25/2010	S_284	Orán	-64.32452	-23.142969	Rural	F	12	0	0	0	0	0	0	0	0	0	0	0	0	0	0	1	2	Unprotected dug well	2	Pit latrine without slab or platform
11/25/2010	S_285	Orán	-64.32452	-23.142969	Rural	M	8	1	0	1	0	0	0	0	0	0	0	1	0	1	0	1	2	Unprotected dug well	2	Pit latrine without slab or platform
11/25/2010	S_286	Orán	-64.32452	-23.142969	Rural	M	5	0	0	0	0	0	0	0	0	0	0	0	0	0	0	1	2	Unprotected dug well	2	Pit latrine without slab or platform
11/25/2010	S_287	Orán	-64.32452	-23.142969	Rural	F	14	0	0	0	0	0	0	0	1	0	1	1	0	0	1	2	2	Unprotected dug well	2	Pit latrine without slab or platform
11/25/2010	S_288	Orán	-64.32452	-23.142969	Rural	M	6	0	0	0	0	0	0	0	0	0	0	0	0	0	0	2	2	Unprotected dug well	2	Pit latrine without slab or platform
11/25/2010	S_289	Orán	-64.32452	-23.142969	Rural	F	3	0	0	0	0	0	0	0	0	0	0	0	0	0	0	2	2	Unprotected dug well	2	Pit latrine without slab or platform
11/25/2010	S_290	Orán	-64.32452	-23.142969	Rural	M	69	1	0	1	0	0	0	0	0	0	0	1	0	1	0	2	2	Unprotected dug well	2	Pit latrine without slab or platform
11/25/2010	S_291	Orán	-64.32452	-23.142969	Rural	F	69		0	0	0	0	0	0	0	0	0	0	0	0	0	2	2	Unprotected dug well	2	Pit latrine without slab or platform
15/11/1010	S_292	Orán	-64.32452	-23.142969	Rural	F	19	1	0	1	1	0	0	1	0	0	1	1	1	1	0	2	2	Unprotected dug well	2	Pit latrine without slab or platform
11/25/2010	S_293	Orán	-64.32452	-23.142969	Rural	F	15	0	0	0	0	0	0	0	0	0	0	0	0	0	0	2	2	Unprotected dug well	2	Pit latrine without slab or platform
11/25/2010	S_294	Orán	-64.32452	-23.142969	Rural	M	11	0	0	0	0	0	0	0	0	0	0	0	0	0	0	2	2	Unprotected dug well	2	Pit latrine without slab or platform
11/25/2010	S_295	Orán	-64.32452	-23.142969	Rural	F	9	0	0	0	0	0	0	0	0	0	0	0	0	0	0	2	2	Unprotected dug well	2	Pit latrine without slab or platform
11/25/2010	S_296	Orán	-64.32452	-23.142969	Rural	M	7	0	0	0	0	0	0	0	1	0	1	1	0	0	1	2	2	Unprotected dug well	2	Pit latrine without slab or platform
11/25/2010	S_297	Orán	-64.32452	-23.142969	Rural	F	4	0	0	0	0	0	0	0	0	0	0	0	0	0	0	2	2	Unprotected dug well	2	Pit latrine without slab or platform
11/25/2010	S_298	Orán	-64.32452	-23.142969	Rural	M	25		0	0	0	0	0	0	0	0	0	0	0	0	0	2	2	Unprotected dug well	2	Pit latrine without slab or platform
11/25/2010	S_299	Orán	-64.32452	-23.142969	Rural	M	2		0	0	0	0	0	0	0	0	0	0	0	0	0	2	2	Unprotected dug well	2	Pit latrine without slab or platform
12/9/2010	S_300	Orán	-64.32452	-23.142969	Rural	M	36	0	0	0	0	0	0	0	0	0	0	0	0	0	0	1	2	Unprotected dug well	2	Pit latrine without slab or platform
12/9/2010	S_301	Orán	-64.32452	-23.142969	Rural	F	38	0	0	0	0	0	0	0	0	0	0	0	0	0	0	1	2	Unprotected dug well	2	Pit latrine without slab or platform
12/9/2010	S_302	Orán	-64.32452	-23.142969	Rural	F	14	1	1	1	0	0	0	0	0	0	1	1	1	1	0	1	2	Unprotected dug well	2	Pit latrine without slab or platform
12/9/2010	S_303	Orán	-64.32452	-23.142969	Rural	F	8	0	0	0	0	0	0	0	0	0	0	0	0	0	0	1	2	Unprotected dug well	2	Pit latrine without slab or platform
12/9/2010	S_304	Orán	-64.32452	-23.142969	Rural	F	57	0	0	0	0	0	0	0	0	0	0	0	0	0	0	1	2	Unprotected dug well	2	Pit latrine without slab or platform
12/9/2010	S_305	Orán	-64.32452	-23.142969	Rural	F	25	0	0	0	0	0	0	0	0	0	0	0	0	0	0	1	2	Unprotected dug well	2	Pit latrine without slab or platform
12/9/2010	S_306	Orán	-64.32452	-23.142969	Rural	M	23		0	0	0	0	0	0	0	0	0	0	0	0	0	1	2	Unprotected dug well	2	Pit latrine without slab or platform
12/9/2010	S_307	Orán	-64.32452	-23.142969	Rural	M	34	0	0	0	0	0	0	0	0	0	0	0	0	0	0	1	2	Unprotected dug well	2	Pit latrine without slab or platform
11/19/2010	S_308	Orán	-64.32452	-23.142969	Rural	M	47		0	0	0	0	0	0	0	0	0	0	0	0	0	1	2	Unprotected dug well	2	Pit latrine without slab or platform
11/25/2010	S_309	Orán	-64.32452	-23.142969	Rural	F	65	0	0	0	0	0	0	0	0	0	0	0	0	0	0	1	2	Unprotected dug well	2	Pit latrine without slab or platform
11/25/2010	S_310	Orán	-64.32452	-23.142969	Rural	F	24	0	0	0	0	0	0	0	0	0	0	0	0	0	0	1	2	Unprotected dug well	2	Pit latrine without slab or platform
09/11/1010	S_311	Orán	-64.32452	-23.142969	Rural	M	60	0	1	1	1	0	0	1	0	0	1	1	1	1	0	2	2	Unprotected dug well	2	Open defecation
6/29/2011	S_312	Orán	-64.32452	-23.142969	Rural	M	3	1	1	1	0	0	0	0	0	0	1	1	1	1	0	1	2	Unprotected dug well	2	Pit latrine without slab or platform
19/06/1011	S_313	Orán	-64.32452	-23.142969	Rural	F	15	1	0	1	1	0	0	1	0	0	1	1	1	1	0	1	2	Bottled water	1	Flush/pour to septic tank
6/29/2011	S_314	Orán	-64.32452	-23.142969	Rural	M	5	0	1	1	0	0	0	0	0	0	1	1	1	1	0	1	2	Unprotected dug well	2	Pit latrine without slab or platform
6/27/2011	S_315	Orán	-64.32452	-23.142969	Rural	M	7	1	0	1	0	0	0	0	1	0	1	1	0	1	1	1	2	Unprotected dug well	2	Pit latrine without slab or platform
6/29/2011	S_316	Orán	-64.32452	-23.142969	Rural	M	26	0	0	0	0	0	0	0	0	0	0	0	0	0	0	1	2	Unprotected dug well	2	Pit latrine without slab or platform
6/29/2011	S_317	Orán	-64.32452	-23.142969	Rural	M	9	1	0	1	0	0	0	0	0	0	0	1	0	1	0	1	2	Unprotected dug well	2	Pit latrine without slab or platform
6/29/2011	S_318	Orán	-64.32452	-23.142969	Rural	M	56	0	0	0	0	0	0	0	0	0	0	0	0	0	0	1	2	Unprotected dug well	2	Pit latrine without slab or platform
6/24/2011	S_319	Orán	-64.32452	-23.142969	Rural	M	15	0	0	0	0	0	0	0	0	0	0	0	0	0	0	1	2	Unprotected dug well	2	Pit latrine without slab or platform
6/24/2011	S_320	Orán	-64.32452	-23.142969	Rural	M	7	0	0	0	0	0	0	0	0	0	0	0	0	0	0	1	2	Unprotected dug well	2	Pit latrine without slab or platform
6/24/2011	S_321	Orán	-64.32452	-23.142969	Rural	M	14	1	0	1	0	0	0	0	1	0	1	1	0	1	1	1	2	Unprotected dug well	2	Pit latrine without slab or platform
6/27/2011	S_322	Orán	-64.32452	-23.142969	Rural	M	10		0	0	0	0	0	0	0	0	0	0	0	0	0	2	2	Unprotected dug well	2	Pit latrine without slab or platform
6/29/2011	S_323	Orán	-64.32452	-23.142969	Rural	F	2	0	0	0	0	0	0	0	0	0	0	0	0	0	0	2	2	Unprotected dug well	2	Pit latrine without slab or platform
6/27/2011	S_324	Orán	-64.32452	-23.142969	Rural	F	11	0	0	0	0	0	0	0	0	0	0	0	0	0	0	2	2	Unprotected dug well	2	Pit latrine without slab or platform
6/29/2011	S_325	Orán	-64.32452	-23.142969	Rural	M	74	0	0	0	0	0	0	0	0	0	0	0	0	0	0	1	2	Unprotected dug well	2	Pit latrine without slab or platform
6/29/2011	S_326	Orán	-64.32452	-23.142969	Rural	M	10	0	0	0	0	0	0	0	0	0	0	0	0	0	0	1	2	Unprotected dug well	1	Flush/pour to septic tank
6/29/2011	S_327	Orán	-64.32452	-23.142969	Rural	F	18	0	0	0	0	0	0	0	0	0	0	0	0	0	0	1	2	Unprotected dug well	1	Flush/pour to septic tank
6/29/2011	S_328	Orán	-64.32452	-23.142969	Rural	F	33	1	0	1	0	0	0	0	0	0	0	1	0	1	0	1	2	Unprotected dug well	1	Flush/pour to septic tank
6/29/2011	S_329	Orán	-64.32452	-23.142969	Rural	M	69	1	0	1	0	0	0	0	0	0	0	1	0	1	0	1	2	Unprotected dug well	2	Pit latrine without slab or platform
6/29/2011	S_330	Orán	-64.32452	-23.142969	Rural	F	63	0	0	0	0	0	0	0	0	0	0	0	0	0	0	1	2	Unprotected dug well	2	Pit latrine without slab or platform
6/29/2011	S_331	Orán	-64.32452	-23.142969	Rural	M	2	0	0	0	0	0	0	0	0	0	0	0	0	0	0	1	2	Unprotected dug well	2	Pit latrine without slab or platform
6/29/2011	S_332	Orán	-64.32452	-23.142969	Rural	M	30	1	0	1	0	0	0	0	0	0	0	1	0	1	0	1	2	Unprotected dug well	1	Flush/pour to septic tank
6/29/2011	S_333	Orán	-64.32452	-23.142969	Rural	F	4	0	0	0	0	0	0	0	0	0	0	0	0	0	0	1	2	Unprotected dug well	1	Flush/pour to septic tank
6/29/2011	S_334	Orán	-64.32452	-23.142969	Rural	F	32	0	0	0	0	0	0	0	0	0	0	0	0	0	0	1	2	Unprotected dug well	2	Pit latrine without slab or platform
5/11/2011	S_335	Orán	-64.32452	-23.142969	Rural	F	11	1	0	1	0	0	0	0	0	0	0	1	0	1	0	1	2	Unprotected dug well	2	Pit latrine without slab or platform
6/27/2011	S_336	Orán	-64.32452	-23.142969	Rural	F	9	0	0	0	0	0	0	0	0	0	0	0	0	0	0	2	2	Unprotected dug well	2	Pit latrine without slab or platform
6/27/2011	S_337	Orán	-64.32452	-23.142969	Rural	F	2	0	0	0	0	0	0	0	0	0	0	0	0	0	0	2	2	Unprotected dug well	2	Pit latrine without slab or platform
6/27/2011	S_338	Orán	-64.32452	-23.142969	Rural	F	27	0	0	0	0	0	0	0	0	0	0	0	0	0	0	2	2	Unprotected dug well	2	Pit latrine without slab or platform
6/27/2011	S_339	Orán	-64.32452	-23.142969	Rural	M	8	0	0	0	0	0	0	0	0	0	0	0	0	0	0	2	2	Unprotected dug well	2	Pit latrine without slab or platform
6/29/2011	S_340	Orán	-64.32452	-23.142969	Rural	M	30	0	0	0	0	0	0	0	0	0	0	0	0	0	0	2	2	Unprotected dug well	2	Pit latrine without slab or platform
6/29/2011	S_341	Orán	-64.32452	-23.142969	Rural	F	6	0	0	0	0	0	0	0	0	0	0	0	0	0	0	2	2	Unprotected dug well	2	Pit latrine without slab or platform
6/29/2011	S_342	Orán	-64.32452	-23.142969	Rural	F	12	1	0	1	0	0	0	0	0	0	0	1	0	1	0	2	2	Unprotected dug well	2	Pit latrine without slab or platform
6/29/2011	S_343	Orán	-64.32452	-23.142969	Rural	M	34	0	0	0	0	0	0	0	0	0	0	0	0	0	0	2	2	Unprotected dug well	2	Pit latrine without slab or platform
6/27/2011	S_344	Orán	-64.32452	-23.142969	Rural	F	3	0	0	0	0	0	0	0	0	0	0	0	0	0	0	2	2	Unprotected dug well	2	Pit latrine without slab or platform
6/27/2011	S_345	Orán	-64.32452	-23.142969	Rural	F	30	0	0	0	0	0	0	0	0	0	0	0	0	0	0	2	2	Unprotected dug well	2	Pit latrine without slab or platform
6/27/2011	S_346	Orán	-64.32452	-23.142969	Rural	M	2	0	0	0	0	0	0	0	0	0	0	0	0	0	0	2	2	Unprotected dug well	2	Pit latrine without slab or platform
6/27/2011	S_347	Orán	-64.32452	-23.142969	Rural	F	22	0	0	0	0	0	0	0	0	0	0	0	0	0	0	2	2	Unprotected dug well	2	Pit latrine without slab or platform
6/29/2011	S_348	Orán	-64.32452	-23.142969	Rural	F	22	1	0	1	0	0	0	0	0	0	0	1	0	1	0	2	2	Unprotected dug well	2	Pit latrine without slab or platform
6/27/2011	S_349	Orán	-64.32452	-23.142969	Rural	M	15	0	0	0	0	0	0	0	0	0	0	0	0	0	0	1	2	Unprotected dug well	2	Pit latrine without slab or platform
6/27/2011	S_350	Orán	-64.32452	-23.142969	Rural	M	9	0	0	0	0	0	0	0	0	0	0	0	0	0	0	1	2	Unprotected dug well	1	Flush/pour to septic tank
6/27/2011	S_351	Orán	-64.32452	-23.142969	Rural	F	7	0	0	0	0	0	0	0	0	0	0	0	0	0	0	1	2	Unprotected dug well	1	Flush/pour to septic tank
6/27/2011	S_352	Orán	-64.32452	-23.142969	Rural	F	29	0	0	0	0	0	0	0	0	0	0	0	0	0	0	1	2	Bottled water	1	Flush/pour to septic tank
6/24/2011	S_353	Orán	-64.32452	-23.142969	Rural	F	23	0	1	1	0	0	0	0	0	0	1	1	1	1	0	1	2	Bottled water	1	Flush/pour to septic tank
6/27/2011	S_354	Orán	-64.32452	-23.142969	Rural	M	7	0	0	0	0	0	0	0	0	0	0	0	0	0	0	1	2	Bottled water	1	Flush/pour to septic tank
6/24/2011	S_355	Orán	-64.32452	-23.142969	Rural	F	12	1	0	1	0	0	0	0	0	0	0	1	0	1	0	1	2	Bottled water	1	Flush/pour to septic tank
14/06/1011	S_356	Orán	-64.32452	-23.142969	Rural	M	9	1	0	1	1	0	0	1	0	0	1	1	1	1	0	1	2	Bottled water	1	Flush/pour to septic tank
14/06/1011	S_357	Orán	-64.32452	-23.142969	Rural	F	60	1	0	1	1	0	0	1	0	0	1	1	1	1	0	1	2	Bottled water	1	Flush/pour to septic tank
6/24/2011	S_358	Orán	-64.32452	-23.142969	Rural	M	9	1	0	1	0	0	0	0	0	0	0	1	0	1	0	1	2	Bottled water	1	Flush/pour to septic tank
6/24/2011	S_359	Orán	-64.32452	-23.142969	Rural	F	31	1	0	1	0	0	0	0	0	0	0	1	0	1	0	1	2	Bottled water	1	Flush/pour to septic tank
6/24/2011	S_360	Orán	-64.32452	-23.142969	Rural	M	11	1	0	1	0	0	0	0	0	0	0	1	0	1	0	1	2	Bottled water	1	Flush/pour to septic tank
6/27/2011	S_361	Orán	-64.32452	-23.142969	Rural	M	9	0	0	0	0	0	0	0	0	0	0	0	0	0	0	1	2	Bottled water	1	Flush/pour to septic tank
6/24/2011	S_362	Orán	-64.32452	-23.142969	Rural	F	5	1	1	1	0	0	0	0	0	0	1	1	1	1	0	1	2	Bottled water	1	Flush/pour to septic tank
17/06/1011	S_363	Orán	-64.32452	-23.142969	Rural	F	35	1	0	1	1	0	0	1	0	0	1	1	1	1	0	1	2	Unprotected dug well	2	Pit latrine without slab or platform
6/27/2011	S_364	Orán	-64.32452	-23.142969	Rural	F	11	0	0	0	0	0	0	0	0	0	0	0	0	0	0	1	2	Unprotected dug well	2	Pit latrine without slab or platform
6/27/2011	S_365	Orán	-64.32452	-23.142969	Rural	M	9	1	0	1	0	0	0	0	0	0	0	1	0	1	0	1	2	Unprotected dug well	2	Pit latrine without slab or platform
6/29/2011	S_366	Orán	-64.32452	-23.142969	Rural	M	32	0	0	0	0	0	0	0	0	0	0	0	0	0	0	1	2	Unprotected dug well	2	Pit latrine without slab or platform
5/12/2011	S_367	Orán	-64.32452	-23.142969	Rural	F	29	1	0	1	0	0	0	0	0	0	0	1	0	1	0	1	2	Unprotected dug well	1	Flush/pour to septic tank
5/12/2011	S_368	Orán	-64.32452	-23.142969	Rural	M	4	1	0	1	0	0	0	0	0	0	0	1	0	1	0	1	2	Unprotected dug well	1	Flush/pour to septic tank
5/12/2011	S_369	Orán	-64.32452	-23.142969	Rural	F	58	0	0	0	0	0	0	0	0	0	0	0	0	0	0	2	2	Surface water	2	Pit latrine without slab or platform
5/11/2011	S_370	Orán	-64.32452	-23.142969	Rural	M	29	1	0	1	0	0	0	0	0	0	0	1	0	1	0	2	2	Surface water	2	Pit latrine without slab or platform
5/11/2011	S_371	Orán	-64.32452	-23.142969	Rural	M	42	0	0	0	0	0	0	0	0	0	0	0	0	0	0	2	2	Unprotected dug well	2	Pit latrine without slab or platform
5/11/2011	S_372	Orán	-64.32452	-23.142969	Rural	F	41	0	0	0	0	0	0	0	0	0	0	0	0	0	0	2	2	Unprotected dug well	2	Pit latrine without slab or platform
5/11/2011	S_373	Orán	-64.32452	-23.142969	Rural	M	12	0	0	0	0	0	0	0	0	0	0	0	0	0	0	2	2	Unprotected dug well	2	Pit latrine without slab or platform
5/11/2011	S_374	Orán	-64.32452	-23.142969	Rural	F	4	0	0	0	0	0	0	0	0	0	0	0	0	0	0	2	2	Unprotected dug well	2	Pit latrine without slab or platform
5/11/2011	S_375	Orán	-64.32452	-23.142969	Rural	F	32	1	0	1	0	0	0	0	0	0	0	1	0	1	0	2	2	Unprotected dug well	2	Pit latrine without slab or platform
5/11/2011	S_376	Orán	-64.32452	-23.142969	Rural	M	10	1	0	1	0	0	0	0	0	0	0	1	0	1	0	2	2	Unprotected dug well	2	Pit latrine without slab or platform
5/11/2011	S_377	Orán	-64.32452	-23.142969	Rural	M	3	0	0	0	0	0	0	0	0	0	0	0	0	0	0	2	2	Unprotected dug well	2	Pit latrine without slab or platform
5/11/2011	S_378	Orán	-64.32452	-23.142969	Rural	M	33	0	0	0	0	0	0	0	0	0	0	0	0	0	0	2	2	Unprotected dug well	2	Pit latrine without slab or platform
5/11/2011	S_379	Orán	-64.32452	-23.142969	Rural	F	33	0	0	0	0	0	0	0	0	0	0	0	0	0	0	2	2	Unprotected dug well	2	Pit latrine without slab or platform
11/05/1011	S_380	Orán	-64.32452	-23.142969	Rural	M	13	1	1	1	1	0	0	1	0	0	1	1	1	1	0	2	2	Unprotected dug well	2	Pit latrine without slab or platform
5/11/2011	S_381	Orán	-64.32452	-23.142969	Rural	M	6	1	0	1	0	0	0	0	0	0	0	1	0	1	0	2	2	Unprotected dug well	2	Pit latrine without slab or platform
5/11/2011	S_382	Orán	-64.32452	-23.142969	Rural	M	4	0	0	0	0	0	0	0	0	0	0	0	0	0	0	2	2	Unprotected dug well	2	Pit latrine without slab or platform
5/11/2011	S_383	Orán	-64.32452	-23.142969	Rural	M	35	1	0	1	0	0	0	0	0	0	0	1	0	1	0	2	2	Unprotected dug well	2	Pit latrine without slab or platform
5/11/2011	S_384	Orán	-64.32452	-23.142969	Rural	F	37	1	1	1	0	0	0	0	0	0	1	1	1	1	0	2	2	Unprotected dug well	2	Pit latrine without slab or platform
5/11/2011	S_385	Orán	-64.32452	-23.142969	Rural	M	13	1	0	1	0	0	0	0	0	0	0	1	0	1	0	2	2	Unprotected dug well	2	Pit latrine without slab or platform
11/05/1011	S_386	Orán	-64.32452	-23.142969	Rural	M	9	1	0	1	1	0	0	1	0	0	1	1	1	1	0	2	2	Unprotected dug well	2	Pit latrine without slab or platform
5/12/2011	S_387	Orán	-64.32452	-23.142969	Rural	F	36	1	0	1	0	0	0	0	0	0	0	1	0	1	0	2	2	Unprotected dug well	2	Pit latrine without slab or platform
5/12/2011	S_388	Orán	-64.32452	-23.142969	Rural	M	15	0	0	0	0	0	0	0	0	0	0	0	0	0	0	2	2	Unprotected dug well	2	Pit latrine without slab or platform
5/11/2011	S_389	Orán	-64.32452	-23.142969	Rural	F	23	1	0	1	0	0	0	0	0	0	0	1	0	1	0	2	2	Unprotected dug well	2	Pit latrine without slab or platform
5/12/2011	S_390	Orán	-64.32452	-23.142969	Rural	M	5	0	0	0	0	0	0	0	0	0	0	0	0	0	0	2	2	Unprotected dug well	2	Pit latrine without slab or platform
5/11/2011	S_391	Orán	-64.32452	-23.142969	Rural	M	40	0	0	0	0	0	0	0	0	0	0	0	0	0	0	2	2	Unprotected dug well	2	Pit latrine without slab or platform
5/12/2011	S_392	Orán	-64.32452	-23.142969	Rural	F	47	0	0	0	0	0	0	0	0	0	0	0	0	0	0	2	2	Unprotected dug well	2	Pit latrine without slab or platform
5/11/2011	S_393	Orán	-64.32452	-23.142969	Rural	M	12	1	0	1	0	0	0	0	0	0	0	1	0	1	0	2	2	Unprotected dug well	2	Pit latrine without slab or platform
5/11/2011	S_394	Orán	-64.32452	-23.142969	Rural	M	7	1	0	1	0	0	0	0	0	0	0	1	0	1	0	2	2	Unprotected dug well	2	Pit latrine without slab or platform
5/11/2011	S_395	Orán	-64.32452	-23.142969	Rural	F	26	1	0	1	0	0	0	0	0	0	0	1	0	1	0	1	2	Unprotected dug well	2	Pit latrine without slab or platform
5/11/2011	S_396	Orán	-64.32452	-23.142969	Rural	F	7	0	0	0	0	0	0	0	0	0	0	0	0	0	0	1	2	Unprotected dug well	2	Pit latrine without slab or platform
5/12/2011	S_397	Orán	-64.32452	-23.142969	Rural	M	3	1	1	1	0	0	0	0	0	0	1	1	1	1	0	1	2	Unprotected dug well	2	Pit latrine without slab or platform
5/11/2011	S_398	Orán	-64.32452	-23.142969	Rural	M	1	0	1	1	0	0	0	0	0	0	1	1	1	1	0	1	2	Unprotected dug well	2	Pit latrine without slab or platform
5/11/2011	S_399	Orán	-64.32452	-23.142969	Rural	M	42	0	0	0	0	0	0	0	0	0	0	0	0	0	0	1	2	Unprotected dug well	2	Pit latrine without slab or platform
5/11/2011	S_400	Orán	-64.32452	-23.142969	Rural	F	17	1	0	1	0	0	0	0	0	0	0	1	0	1	0	1	2	Unprotected dug well	2	Pit latrine without slab or platform
5/11/2011	S_401	Orán	-64.32452	-23.142969	Rural	F	13	0	0	0	0	0	0	0	0	1	1	1	0	0	1	1	2	Unprotected dug well	2	Pit latrine without slab or platform
5/11/2011	S_402	Orán	-64.32452	-23.142969	Rural	M	6	0	0	0	0	0	0	0	0	0	0	0	0	0	0	1	2	Unprotected dug well	2	Pit latrine without slab or platform
5/12/2011	S_403	Orán	-64.32452	-23.142969	Rural	F	13	0	0	0	0	0	0	0	0	0	0	0	0	0	0	1	2	Unprotected dug well	2	Pit latrine without slab or platform
11/4/2012	S_404	Pichanal	-64.221419	-23.32597	Rural	F	3	0	0	0	0	0	0	0	0	0	0	0	0	0	0	2	2	Unprotected dug well	2	Pit latrine without slab or platform
11/4/2012	S_405	Pichanal	-64.221519	-23.32597	Rural	F	7		0	0	1	0	0	1	0	0	1	1	1	1	0	2	2	Unprotected dug well	2	Pit latrine without slab or platform
11/4/2012	S_406	Pichanal	-64.221619	-23.32597	Rural	F	2	0	0	0	1	0	0	1	1	0	1	1	1	1	1	2	2	Unprotected dug well	2	Pit latrine without slab or platform
11/4/2012	S_407	Pichanal	-64.221719	-23.32597	Rural	F	14	1	1	1	1	0	0	1	1	0	1	1	1	1	1	2	2	Unprotected dug well	2	Pit latrine without slab or platform
11/4/2012	S_408	Pichanal	-64.221819	-23.32597	Rural	F	8	0	1	1	0	0	0	0	1	0	1	1	1	1	1	2	2	Unprotected dug well	2	Pit latrine without slab or platform
11/4/2012	S_409	Pichanal	-64.221919	-23.32597	Rural	M	3		1	1	1	0	0	1	1	0	1	1	1	1	1	2	2	Unprotected dug well	1	Flush/pour to piped sewer system
11/4/2012	S_410	Pichanal	-64.222019	-23.32597	Rural	M	2	0	0	0	0	0	0	0	0	0	0	0	0	0	0	2	2	Unprotected dug well	1	Flush/pour to piped sewer system
11/4/2012	S_411	Pichanal	-64.222119	-23.32597	Rural	F	16	0	0	0	0	0	0	0	0	0	0	0	0	0	0	2	2	Unprotected dug well	2	Pit latrine without slab or platform
11/4/2012	S_412	Pichanal	-64.222219	-23.32597	Rural	M	11	1	0	1	1	0	0	1	0	0	1	1	1	1	0	2	2	Unprotected dug well	2	Pit latrine without slab or platform
11/4/2012	S_413	Pichanal	-64.222319	-23.32597	Rural	M	2	0	0	0	0	0	0	0	0	0	0	0	0	0	0	2	2	Unprotected dug well	1	Flush/pour to piped sewer system
11/4/2012	S_414	Pichanal	-64.222419	-23.32597	Rural	F	7	0	0	0	1	0	0	1	1	0	1	1	1	1	1	2	2	Unprotected dug well	2	Pit latrine without slab or platform
11/4/2012	S_415	Pichanal	-64.222519	-23.32597	Rural	F	2	0	0	0	0	0	0	0	1	0	1	1	0	0	1	2	2	Unprotected dug well	2	Pit latrine without slab or platform
11/4/2012	S_416	Pichanal	-64.222619	-23.32597	Rural	F	36	1	0	1	0	0	0	0	0	0	0	1	0	1	0	2	2	Unprotected dug well	2	Pit latrine without slab or platform
11/4/2012	S_417	Pichanal	-64.222719	-23.32597	Rural	F	15	0	0	0	0	0	0	0	0	0	0	0	0	0	0	2	2	Unprotected dug well	1	Flush/pour to piped sewer system
11/4/2012	S_418	Pichanal	-64.222819	-23.32597	Rural	M	14	1	0	1	0	0	0	0	0	0	0	1	0	1	0	2	2	Unprotected dug well	1	Flush/pour to piped sewer system
11/4/2012	S_419	Pichanal	-64.222919	-23.32597	Rural	F	15	0	0	0	0	0	0	0	0	0	0	0	0	0	0	2	2	Unprotected dug well	2	Pit latrine without slab or platform
11/4/2012	S_420	Pichanal	-64.223019	-23.32597	Rural	F	37	0	0	0	0	0	0	0	1	0	1	1	0	0	1	2	2	Unprotected dug well	2	Pit latrine without slab or platform
11/4/2012	S_421	Pichanal	-64.223119	-23.32597	Rural	F	72	1	0	1	0	0	0	0	0	0	0	1	0	1	0	2	2	Unprotected dug well	2	Pit latrine without slab or platform
11/4/2012	S_422	Pichanal	-64.223219	-23.32597	Rural	F	16	0	0	0	0	0	0	0	0	0	0	0	0	0	0	2	2	Unprotected dug well	2	Pit latrine without slab or platform
11/4/2012	S_423	Pichanal	-64.223319	-23.32597	Rural	M	13	0	1	1	0	0	0	0	0	0	1	1	1	1	0	2	2	Unprotected dug well	2	Pit latrine without slab or platform
11/4/2012	S_424	Pichanal	-64.223419	-23.32597	Rural	M	10	0	0	0	0	0	0	0	0	0	0	0	0	0	0	2	2	Unprotected dug well	2	Pit latrine without slab or platform
11/4/2012	S_425	Pichanal	-64.223519	-23.32597	Rural	F	6	0	0	0	0	0	0	0	1	0	1	1	0	0	1	2	2	Unprotected dug well	2	Pit latrine without slab or platform
11/4/2012	S_426	Pichanal	-64.223619	-23.32597	Rural	M	13	0	0	0	0	0	0	0	0	0	0	0	0	0	0	2	2	Unprotected dug well	1	Flush/pour to piped sewer system
11/4/2012	S_427	Pichanal	-64.223719	-23.32597	Rural	F	11	0	0	0	0	0	0	0	0	0	0	0	0	0	0	2	2	Unprotected dug well	2	Pit latrine without slab or platform
11/4/2012	S_428	Pichanal	-64.223819	-23.32597	Rural	M	14	0	0	0	1	0	0	1	0	0	1	1	1	1	0	2	2	Unprotected dug well	2	Pit latrine without slab or platform
11/4/2012	S_429	Pichanal	-64.223919	-23.32597	Rural	M	12	1	0	1	0	0	0	0	1	0	1	1	0	1	1	2	2	Unprotected dug well	2	Pit latrine without slab or platform
11/4/2012	S_430	Pichanal	-64.224019	-23.32597	Rural	F	12	0	0	0	0	0	0	0	0	0	0	0	0	0	0	2	2	Unprotected dug well	1	Flush/pour to piped sewer system
11/4/2012	S_431	Pichanal	-64.224119	-23.32597	Rural	F	9	0	0	0	0	0	0	0	0	0	0	0	0	0	0	2	2	Unprotected dug well	2	Pit latrine without slab or platform
11/4/2012	S_432	Pichanal	-64.224219	-23.32597	Rural	F	11	1	1	1	1	0	0	1	1	0	1	1	1	1	1	2	2	Unprotected dug well	2	Pit latrine without slab or platform
11/4/2012	S_433	Pichanal	-64.224319	-23.32597	Rural	F	6	0	0	0	0	0	0	0	1	0	1	1	0	0	1	2	2	Unprotected dug well	1	Flush/pour to piped sewer system
11/4/2012	S_434	Pichanal	-64.224419	-23.32597	Rural	M	6	0	0	0	0	0	0	0	0	0	0	0	0	0	0	2	2	Unprotected dug well	2	Pit latrine without slab or platform
11/4/2012	S_435	Pichanal	-64.224519	-23.32597	Rural	F	6		1	1	0	0	0	0	0	0	1	1	1	1	0	2	2	Unprotected dug well	1	Flush/pour to piped sewer system
11/4/2012	S_436	Pichanal	-64.224619	-23.32597	Rural	M	10	0	0	0	0	0	0	0	1	0	1	1	0	0	1	2	2	Unprotected dug well	2	Pit latrine without slab or platform
11/4/2012	S_437	Pichanal	-64.224719	-23.32597	Rural	F	12		0	0	0	0	0	0	1	0	1	1	0	0	1	2	2	Unprotected dug well	2	Pit latrine without slab or platform
11/4/2012	S_438	Pichanal	-64.224819	-23.32597	Rural	M	10		0	0	0	0	0	0	1	0	1	1	0	0	1	2	2	Unprotected dug well	1	Flush/pour to piped sewer system
11/4/2012	S_439	Pichanal	-64.224919	-23.32597	Rural	M	13	0	0	0	0	0	0	0	0	0	0	0	0	0	0	2	2	Unprotected dug well	1	Flush/pour to piped sewer system
11/4/2012	S_440	Pichanal	-64.225019	-23.32597	Rural	M	7		0	0	0	0	0	0	0	0	0	0	0	0	0	2	2	Unprotected dug well	1	Flush/pour to piped sewer system
11/4/2012	S_441	Pichanal	-64.225119	-23.32597	Rural	F	3	0	1	1	0	0	0	0	1	0	1	1	1	1	1	2	2	Unprotected dug well	2	Pit latrine without slab or platform
11/4/2012	S_442	Pichanal	-64.225219	-23.32597	Rural	F	7	0	0	0	0	0	0	0	0	0	0	0	0	0	0	2	2	Unprotected dug well	2	Pit latrine without slab or platform
11/4/2012	S_443	Pichanal	-64.225319	-23.32597	Rural	M	8	0	0	0	0	0	0	0	1	0	1	1	0	0	1	2	2	Unprotected dug well	1	Flush/pour to piped sewer system
11/4/2012	S_444	Pichanal	-64.225419	-23.32597	Rural	F	11		0	0	0	0	0	0	0	0	0	0	0	0	0	2	2	Unprotected dug well	2	Pit latrine without slab or platform
11/4/2012	S_445	Pichanal	-64.225519	-23.32597	Rural	F	11		0	0	0	0	0	0	0	0	0	0	0	0	0	2	2	Unprotected dug well	1	Flush/pour to piped sewer system
11/4/2012	S_446	Pichanal	-64.225619	-23.32597	Rural	F	10		0	0	0	0	0	0	0	0	0	0	0	0	0	2	2	Unprotected dug well	2	Pit latrine without slab or platform
11/4/2012	S_447	Pichanal	-64.225719	-23.32597	Rural	F	9		0	0	0	0	0	0	1	0	1	1	0	0	1	2	2	Unprotected dug well	1	Flush/pour to piped sewer system
11/4/2012	S_448	Pichanal	-64.225819	-23.32597	Rural	F	3		1	1	0	0	0	0	0	0	1	1	1	1	0	2	2	Unprotected dug well	2	Pit latrine without slab or platform
11/4/2012	S_449	Pichanal	-64.225919	-23.32597	Rural	M	5	0	0	0	0	0	0	0	1	0	1	1	0	0	1	2	2	Unprotected dug well	2	Pit latrine without slab or platform
11/4/2012	S_450	Pichanal	-64.226019	-23.32597	Rural	F	2		0	0	0	0	0	0	0	0	0	0	0	0	0	2	2	Unprotected dug well	2	Pit latrine without slab or platform
11/4/2012	S_451	Pichanal	-64.226119	-23.32597	Rural	M	8	1	0	1	0	0	0	0	0	0	0	1	0	1	0	2	2	Unprotected dug well	2	Pit latrine without slab or platform
11/4/2012	S_452	Pichanal	-64.226219	-23.32597	Rural	F	10	0	0	0	1	0	0	1	1	0	1	1	1	1	1	2	2	Unprotected dug well	2	Pit latrine without slab or platform
11/4/2012	S_453	Pichanal	-64.226319	-23.32597	Rural	F	40	0	0	0	0	0	0	0	0	0	0	0	0	0	0	2	2	Unprotected dug well	2	Pit latrine without slab or platform
11/4/2012	S_454	Pichanal	-64.226419	-23.32597	Rural	F	5	0	0	0	1	0	0	1	0	1	1	1	1	1	1	2	2	Unprotected dug well	2	Pit latrine without slab or platform
11/4/2012	S_455	Pichanal	-64.226519	-23.32597	Rural	F	37		0	0	0	0	0	0	0	0	0	0	0	0	0	2	2	Unprotected dug well	2	Pit latrine without slab or platform
6/27/2012	S_456	Tartagal	-63.79851	-22.51742	Rural	F	47	1	0	1	0	0	0	0	0	0	0	1	0	1	0	2	1	Piped household water	2	Pit latrine without slab or platform
6/28/2012	S_457	Tartagal	-63.79851	-22.51742	Rural	F	7	0	0	0	0	0	0	0	0	0	0	0	0	0	0	2	1	Piped household water	2	Pit latrine without slab or platform
6/28/2012	S_458	Tartagal	-63.79851	-22.51742	Rural	F	4	0	0	0	0	0	0	0	0	0	0	0	0	0	0	2	1	Piped household water	2	Pit latrine without slab or platform
7/5/2012	S_459	Tartagal	-63.79851	-22.51742	Rural	F	42	1	0	1	0	0	0	0	0	0	0	1	0	1	0	1	1	Piped household water	2	Pit latrine without slab or platform
7/5/2012	S_460	Tartagal	-63.79851	-22.51742	Rural	F	15	1	1	1	0	1	0	1	0	0	1	1	1	1	0	1	1	Piped household water	2	Pit latrine without slab or platform
7/5/2012	S_461	Tartagal	-63.79851	-22.51742	Rural	M	14		1	1	0	1	0	1	0	0	1	1	1	1	0	1	1	Piped household water	2	Pit latrine without slab or platform
7/5/2012	S_462	Tartagal	-63.79851	-22.51742	Rural	F	8	1	1	1	1	0	0	1	0	0	1	1	1	1	0	1	1	Piped household water	2	Pit latrine without slab or platform
7/5/2012	S_463	Tartagal	-63.79851	-22.51742	Rural	F	7	1	0	1	0	1	0	1	0	0	1	1	1	1	0	1	1	Piped household water	2	Pit latrine without slab or platform
7/5/2012	S_464	Tartagal	-63.79851	-22.51742	Rural	M	11		0	0	0	1	0	1	0	0	1	1	1	1	0	1	1	Piped household water	2	Pit latrine without slab or platform
7/5/2012	S_465	Tartagal	-63.79851	-22.51742	Rural	M	3	1	0	1	0	1	0	1	0	0	1	1	1	1	0	1	1	Piped household water	2	Pit latrine without slab or platform
6/27/2012	S_466	Tartagal	-63.79851	-22.51742	Rural	F	34	1	0	1	0	1	0	1	0	0	1	1	1	1	0	2	1	Piped household water	2	Pit latrine without slab or platform
6/28/2012	S_467	Tartagal	-63.79851	-22.51742	Rural	F	16	1	0	1	1	0	0	1	0	0	1	1	1	1	0	2	1	Piped household water	2	Pit latrine without slab or platform
6/28/2012	S_468	Tartagal	-63.79851	-22.51742	Rural	F	14	1	0	1	0	1	0	1	0	0	1	1	1	1	0	2	1	Piped household water	2	Pit latrine without slab or platform
6/28/2012	S_469	Tartagal	-63.79851	-22.51742	Rural	F	12	1	0	1	0	1	0	1	0	0	1	1	1	1	0	2	1	Piped household water	2	Pit latrine without slab or platform
6/26/2012	S_470	Tartagal	-63.79851	-22.51742	Rural	F	11	1	0	1	0	1	0	1	0	0	1	1	1	1	0	2	1	Piped household water	2	Pit latrine without slab or platform
6/26/2012	S_471	Tartagal	-63.79851	-22.51742	Rural	F	7	1	0	1	0	1	0	1	0	0	1	1	1	1	0	2	1	Piped household water	2	Pit latrine without slab or platform
6/26/2012	S_472	Tartagal	-63.79851	-22.51742	Rural	M	2	1	0	1	0	0	0	0	0	0	0	1	0	1	0	2	1	Piped household water	2	Pit latrine without slab or platform
6/28/2012	S_473	Tartagal	-63.79851	-22.51742	Rural	M	43		0	0	0	1	0	1	0	0	1	1	1	1	0	1	1	Piped household water	2	Pit latrine without slab or platform
6/28/2012	S_474	Tartagal	-63.79851	-22.51742	Rural	F	35		0	0	0	0	0	0	0	0	0	0	0	0	0	1	1	Piped household water	2	Pit latrine without slab or platform
6/28/2012	S_475	Tartagal	-63.79851	-22.51742	Rural	M	14		0	0	0	1	0	1	0	0	1	1	1	1	0	1	1	Piped household water	2	Pit latrine without slab or platform
6/28/2012	S_476	Tartagal	-63.79851	-22.51742	Rural	M	10		0	0	0	1	0	1	0	0	1	1	1	1	0	1	1	Piped household water	2	Pit latrine without slab or platform
6/28/2012	S_477	Tartagal	-63.79851	-22.51742	Rural	M	4	0	0	0	0	1	0	1	0	0	1	1	1	1	0	1	1	Piped household water	2	Pit latrine without slab or platform
7/11/2012	S_478	Tartagal	-63.79851	-22.51742	Rural	F	5	0	0	0	0	0	0	0	0	0	0	0	0	0	0	1	1	Piped household water	2	Pit latrine without slab or platform
7/5/2012	S_479	Tartagal	-63.79851	-22.51742	Rural	M	51	1	0	1	1	0	0	1	0	0	1	1	1	1	0	2	1	Piped household water	2	Pit latrine without slab or platform
7/11/2012	S_480	Tartagal	-63.79851	-22.51742	Rural	M	11	1	0	1	0	1	0	1	0	0	1	1	1	1	0	2	1	Piped household water	2	Pit latrine without slab or platform
7/11/2012	S_481	Tartagal	-63.79851	-22.51742	Rural	F	8	1	0	1	0	1	0	1	0	0	1	1	1	1	0	2	1	Piped household water	2	Pit latrine without slab or platform
7/11/2012	S_482	Tartagal	-63.79851	-22.51742	Rural	M	6	1	0	1	0	1	0	1	0	0	1	1	1	1	0	2	1	Piped household water	2	Pit latrine without slab or platform
7/4/2012	S_483	Tartagal	-63.79851	-22.51742	Rural	M	24		0	0	0	1	0	1	0	0	1	1	1	1	0	2	1	Piped household water	2	Pit latrine without slab or platform
7/4/2012	S_484	Tartagal	-63.79851	-22.51742	Rural	F	21	0	0	0	0	1	0	1	0	0	1	1	1	1	0	2	1	Piped household water	2	Pit latrine without slab or platform
7/4/2012	S_485	Tartagal	-63.79851	-22.51742	Rural	M	6	1	0	1	1	0	0	1	0	0	1	1	1	1	0	2	1	Piped household water	2	Pit latrine without slab or platform
7/4/2012	S_486	Tartagal	-63.79851	-22.51742	Rural	F	4	0	0	0	0	0	0	0	0	0	0	0	0	0	0	2	1	Piped household water	2	Pit latrine without slab or platform
7/5/2012	S_487	Tartagal	-63.79851	-22.51742	Rural	F	1		0	0	0	0	0	0	0	0	0	0	0	0	0	2	1	Piped household water	2	Pit latrine without slab or platform
7/5/2012	S_488	Tartagal	-63.79851	-22.51742	Rural	F	4		0	0	0	1	0	1	0	0	1	1	1	1	0	2	1	Piped household water	2	Pit latrine without slab or platform
7/5/2012	S_489	Tartagal	-63.79851	-22.51742	Rural	M	2		0	0	0	1	0	1	0	0	1	1	1	1	0	2	1	Piped household water	2	Pit latrine without slab or platform
7/5/2012	S_490	Tartagal	-63.79851	-22.51742	Rural	M	6		0	0	0	1	0	1	0	0	1	1	1	1	0	2	1	Piped household water	2	Pit latrine without slab or platform
7/11/2012	S_491	Tartagal	-63.79851	-22.51742	Rural	F	10	0	0	0	0	0	0	0	0	0	0	0	0	0	0	2	1	Piped household water	2	Pit latrine without slab or platform
7/11/2012	S_492	Tartagal	-63.79851	-22.51742	Rural	F	9	0	0	0	0	1	0	1	0	0	1	1	1	1	0	2	1	Piped household water	2	Pit latrine without slab or platform
7/11/2012	S_493	Tartagal	-63.79851	-22.51742	Rural	F	7	0	0	0	0	1	0	1	0	0	1	1	1	1	0	2	1	Piped household water	2	Pit latrine without slab or platform
7/11/2012	S_494	Tartagal	-63.79851	-22.51742	Rural	F	6	0	0	0	0	1	0	1	0	0	1	1	1	1	0	2	1	Piped household water	2	Pit latrine without slab or platform
7/11/2012	S_495	Tartagal	-63.79851	-22.51742	Rural	F	3	0	0	0	0	0	0	0	0	0	0	0	0	0	0	2	1	Piped household water	2	Pit latrine without slab or platform
7/11/2012	S_496	Tartagal	-63.79851	-22.51742	Rural	F	8	1	0	1	0	0	0	0	0	0	0	1	0	1	0	2	1	Piped household water	2	Pit latrine without slab or platform
8/3/2012	S_497	Tartagal	-63.79851	-22.51742	Rural	M	6		0	0	0	0	0	0	0	0	0	0	0	0	0	2	1	Piped household water	2	Open defecation
8/3/2012	S_498	Tartagal	-63.79851	-22.51742	Rural	M	3	1	0	1	0	0	0	0	0	0	0	1	0	1	0	2	1	Piped household water	2	Open defecation
8/4/2012	S_499	Tartagal	-63.79851	-22.51742	Rural	F	2		1	1	0	0	0	0	0	0	1	1	1	1	0	2	1	Piped household water	2	Pit latrine without slab or platform
8/4/2012	S_500	Tartagal	-63.79851	-22.51742	Rural	F	1	1	1	1	0	0	0	0	0	0	1	1	1	1	0	2	1	Piped household water	2	Pit latrine without slab or platform
8/2/2012	S_501	Tartagal	-63.79851	-22.51742	Rural	M	33	1	0	1	0	1	0	1	0	0	1	1	1	1	0	2	1	Piped household water	2	Pit latrine without slab or platform
8/2/2012	S_502	Tartagal	-63.79851	-22.51742	Rural	F	29	1	0	1	0	0	0	0	0	0	0	1	0	1	0	2	1	Piped household water	2	Pit latrine without slab or platform
8/2/2012	S_503	Tartagal	-63.79851	-22.51742	Rural	F	9	1	1	1	1	0	0	1	0	0	1	1	1	1	0	2	1	Piped household water	2	Pit latrine without slab or platform
8/2/2012	S_504	Tartagal	-63.79851	-22.51742	Rural	F	6	1	1	1	0	1	0	1	0	0	1	1	1	1	0	2	1	Piped household water	2	Pit latrine without slab or platform
8/2/2012	S_505	Tartagal	-63.79851	-22.51742	Rural	F	4	1	0	1	0	0	0	0	0	0	0	1	0	1	0	2	1	Piped household water	2	Pit latrine without slab or platform
8/2/2012	S_506	Tartagal	-63.79851	-22.51742	Rural	F	2	0	0	0	0	0	0	0	0	0	0	0	0	0	0	2	1	Piped household water	2	Pit latrine without slab or platform
7/31/2012	S_507	Tartagal	-63.79851	-22.51742	Rural	M	40		0	0	0	0	0	0	0	0	0	0	0	0	0	2	1	Piped household water	2	Pit latrine without slab or platform
7/31/2012	S_508	Tartagal	-63.79851	-22.51742	Rural	F	9		0	0	0	0	0	0	0	0	0	0	0	0	0	2	1	Piped household water	2	Pit latrine without slab or platform
8/4/2012	S_509	Tartagal	-63.79851	-22.51742	Rural	F	8	1	0	1	0	0	0	0	0	0	0	1	0	1	0	2	1	Piped household water	2	Pit latrine without slab or platform
8/4/2012	S_510	Tartagal	-63.79851	-22.51742	Rural	F	8	1	0	1	0	0	0	0	0	0	0	1	0	1	0	2	1	Piped household water	2	Pit latrine without slab or platform
8/4/2012	S_511	Tartagal	-63.79851	-22.51742	Rural	M	5	1	0	1	0	0	0	0	0	0	0	1	0	1	0	2	1	Piped household water	2	Pit latrine without slab or platform
8/3/2012	S_512	Tartagal	-63.79851	-22.51742	Rural	F	1	0	0	0	0	0	0	0	0	0	0	0	0	0	0	2	1	Piped household water	2	Pit latrine without slab or platform
8/1/2012	S_513	Tartagal	-63.79851	-22.51742	Rural	F	8	0	0	0	0	0	0	0	0	0	0	0	0	0	0	1	1	Piped household water	2	Pit latrine without slab or platform
8/1/2012	S_514	Tartagal	-63.79851	-22.51742	Rural	F	3	0	0	0	0	0	0	0	0	0	0	0	0	0	0	2	1	Piped household water	2	Pit latrine without slab or platform
8/1/2012	S_515	Tartagal	-63.79851	-22.51742	Rural	M	1	0	0	0	0	0	0	0	0	0	0	0	0	0	0	2	1	Piped household water	2	Pit latrine without slab or platform
8/1/2012	S_516	Tartagal	-63.79851	-22.51742	Rural	F	10		0	0	1	0	0	1	0	0	1	1	1	1	0	1	1	Piped household water	2	Pit latrine without slab or platform
8/3/2012	S_517	Tartagal	-63.79851	-22.51742	Rural	F	1		0	0	1	0	0	1	0	0	1	1	1	1	0	2	1	Piped household water	2	Pit latrine without slab or platform
10/10/2012	S_518	Tartagal	-63.79851	-22.51742	Rural	M	6	0	1	1	1	0	0	1	0	0	1	1	1	1	0	1	1	Piped household water	2	Pit latrine without slab or platform
10/10/2012	S_519	Tartagal	-63.79851	-22.51742	Rural	M	4	1	0	1	0	0	0	0	0	0	0	1	0	1	0	1	1	Piped household water	2	Pit latrine without slab or platform
9/18/2012	S_520	Tartagal	-63.79851	-22.51742	Rural	M	34		0	0	0	0	0	0	0	0	0	0	0	0	0	2	1	Piped household water	2	Pit latrine without slab or platform
9/18/2012	S_521	Tartagal	-63.79851	-22.51742	Rural	F	30	1	0	1	0	0	0	0	0	0	0	1	0	1	0	2	1	Piped household water	2	Pit latrine without slab or platform
9/18/2012	S_522	Tartagal	-63.79851	-22.51742	Rural	F	12	0	0	0	0	0	0	0	0	0	0	0	0	0	0	2	1	Piped household water	2	Pit latrine without slab or platform
9/18/2012	S_523	Tartagal	-63.79851	-22.51742	Rural	F	8	0	0	0	0	0	0	0	0	0	0	0	0	0	0	2	1	Piped household water	2	Pit latrine without slab or platform
9/18/2012	S_524	Tartagal	-63.79851	-22.51742	Rural	M	5	0	0	0	0	0	0	0	0	0	0	0	0	0	0	2	1	Piped household water	2	Pit latrine without slab or platform
9/20/2013	S_525	Tartagal	-63.79851	-22.51742	Rural	F	30		0	0	0	0	0	0	0	0	0	0	0	0	0	1	1	Piped household water	2	Pit latrine without slab or platform
9/20/2012	S_526	Tartagal	-63.79851	-22.51742	Rural	M	11		0	0	0	0	0	0	0	0	0	0	0	0	0	1	1	Piped household water	2	Pit latrine without slab or platform
9/20/2012	S_527	Tartagal	-63.79851	-22.51742	Rural	F	3		1	1	0	0	0	0	1	0	1	1	1	1	1	1	1	Piped household water	2	Pit latrine without slab or platform
9/20/2012	S_528	Tartagal	-63.79851	-22.51742	Rural	M	2		0	0	0	0	0	0	0	0	0	0	0	0	0	1	1	Piped household water	2	Pit latrine without slab or platform
9/20/2012	S_529	Tartagal	-63.79851	-22.51742	Rural	M	9	1	0	1	0	1	0	1	0	0	1	1	1	1	0	2	1	Piped household water	2	Pit latrine without slab or platform
10/10/2012	S_530	Tartagal	-63.79851	-22.51742	Rural	F	6	0	0	0	1	0	0	1	0	0	1	1	1	1	0	1	1	Piped household water	2	Pit latrine without slab or platform
10/10/2012	S_531	Tartagal	-63.79851	-22.51742	Rural	M	5	0	0	0	0	0	0	0	0	0	0	0	0	0	0	1	1	Piped household water	2	Pit latrine without slab or platform
10/10/2012	S_532	Tartagal	-63.79851	-22.51742	Rural	M	5	0	0	0	1	0	0	1	0	0	1	1	1	1	0	1	1	Piped household water	2	Pit latrine without slab or platform
9/20/2012	S_533	Tartagal	-63.79851	-22.51742	Rural	F	32	1	0	1	0	0	0	0	0	0	0	1	0	1	0	1	1	Piped household water	2	Pit latrine without slab or platform
9/20/2012	S_534	Tartagal	-63.79851	-22.51742	Rural	F	15		0	0	0	0	0	0	0	0	0	0	0	0	0	1	1	Piped household water	2	Pit latrine without slab or platform
9/20/2012	S_535	Tartagal	-63.79851	-22.51742	Rural	F	9	0	0	0	0	0	0	0	0	0	0	0	0	0	0	1	1	Piped household water	2	Pit latrine without slab or platform
9/20/2012	S_536	Tartagal	-63.79851	-22.51742	Rural	F	5	0	0	0	0	0	0	0	0	0	0	0	0	0	0	1	1	Piped household water	2	Pit latrine without slab or platform
9/20/2012	S_537	Tartagal	-63.79851	-22.51742	Rural	M	3	0	0	0	0	0	0	0	0	0	0	0	0	0	0	1	1	Piped household water	2	Pit latrine without slab or platform
9/20/2012	S_538	Tartagal	-63.79851	-22.51742	Rural	M	1	0	0	0	0	0	0	0	0	0	0	0	0	0	0	1	1	Piped household water	2	Pit latrine without slab or platform
10/4/2012	S_539	Tartagal	-63.79851	-22.51742	Rural	M	10		0	0	0	1	0	1	0	0	1	1	1	1	0	2	1	Piped household water	2	Pit latrine without slab or platform
10/4/2012	S_540	Tartagal	-63.79851	-22.51742	Rural	F	8		0	0	1	0	0	1	1	0	1	1	1	1	1	2	1	Piped household water	2	Pit latrine without slab or platform
10/4/2012	S_541	Tartagal	-63.79851	-22.51742	Rural	F	6		0	0	0	1	0	1	0	0	1	1	1	1	0	2	1	Piped household water	2	Pit latrine without slab or platform
10/4/2012	S_542	Tartagal	-63.79851	-22.51742	Rural	M	2		0	0	1	0	0	1	0	0	1	1	1	1	0	1	1	Piped household water	2	Pit latrine without slab or platform
10/4/2012	S_543	Tartagal	-63.79851	-22.51742	Rural	F	35		0	0	0	1	0	1	0	0	1	1	1	1	0	1	1	Piped household water	2	Pit latrine without slab or platform
10/4/2012	S_544	Tartagal	-63.79851	-22.51742	Rural	M	10		0	0	0	1	0	1	0	0	1	1	1	1	0	1	1	Piped household water	2	Pit latrine without slab or platform
10/10/2012	S_545	Tartagal	-63.79851	-22.51742	Rural	F	3		0	0	0	0	0	0	0	0	0	0	0	0	0	1	1	Piped household water	2	Pit latrine without slab or platform
10/16/2012	S_546	Tartagal	-63.79851	-22.51742	Rural	F	6	0	0	0	1	0	0	1	0	0	1	1	1	1	0	1	1	Piped household water	2	Pit latrine without slab or platform
10/16/2012	S_547	Tartagal	-63.79851	-22.51742	Rural	F	1	0	0	0	1	0	0	1	0	0	1	1	1	1	0	1	1	Piped household water	2	Pit latrine without slab or platform
10/16/2012	S_548	Tartagal	-63.79851	-22.51742	Rural	M	48		0	0	1	0	0	1	0	0	1	1	1	1	0	2	1	Piped household water	2	Pit latrine without slab or platform
10/16/2012	S_549	Tartagal	-63.79851	-22.51742	Rural	M	28		0	0	1	0	0	1	0	0	1	1	1	1	0	2	1	Piped household water	2	Pit latrine without slab or platform
11/6/2012	S_550	Tartagal	-63.79851	-22.51742	Rural	F	13	1	1	1	1	0	0	1	0	0	1	1	1	1	0	1	1	Piped household water	2	Pit latrine without slab or platform
11/6/2012	S_551	Tartagal	-63.79851	-22.51742	Rural	F	11	1	1	1	1	0	0	1	0	0	1	1	1	1	0	1	1	Piped household water	2	Pit latrine without slab or platform
11/6/2012	S_552	Tartagal	-63.79851	-22.51742	Rural	F	8	1	1	1	1	0	0	1	0	0	1	1	1	1	0	1	1	Piped household water	2	Pit latrine without slab or platform
11/6/2012	S_553	Tartagal	-63.79851	-22.51742	Rural	M	5	0	1	1	1	0	0	1	0	0	1	1	1	1	0	1	1	Piped household water	2	Pit latrine without slab or platform
11/6/2012	S_554	Tartagal	-63.79851	-22.51742	Rural	M	4		1	1	1	0	0	1	0	0	1	1	1	1	0	1	1	Piped household water	2	Pit latrine without slab or platform
10/4/2012	S_555	Tartagal	-63.79851	-22.51742	Rural	M	58		0	0	0	0	0	0	0	0	0	0	0	0	0	1	1	Piped household water	2	Pit latrine without slab or platform
10/4/2012	S_556	Tartagal	-63.79851	-22.51742	Rural	F	37	1	0	1	0	0	0	0	0	0	0	1	0	1	0	1	1	Piped household water	2	Pit latrine without slab or platform
10/4/2012	S_557	Tartagal	-63.79851	-22.51742	Rural	F	6		1	1	0	0	0	0	0	0	1	1	1	1	0	1	1	Piped household water	2	Pit latrine without slab or platform
10/4/2012	S_558	Tartagal	-63.79851	-22.51742	Rural	F	3	0	0	0	0	0	0	0	0	0	0	0	0	0	0	1	1	Piped household water	2	Pit latrine without slab or platform
10/4/2012	S_559	Tartagal	-63.79851	-22.51742	Rural	F	3	0	0	0	0	0	0	0	0	0	0	0	0	0	0	1	1	Piped household water	2	Pit latrine without slab or platform
9/20/2012	S_560	Tartagal	-63.79851	-22.51742	Rural	M	1	0	0	0	1	0	0	1	0	0	1	1	1	1	0	1	1	Piped household water	2	Pit latrine without slab or platform
8/19/2012	S_561	Tartagal	-63.79851	-22.51742	Rural	M	36	1	0	1	0	0	0	0	0	0	0	1	0	1	0	2	1	Piped household water	2	Pit latrine without slab or platform
9/20/2012	S_562	Tartagal	-63.79851	-22.51742	Rural	F	36	1	0	1	0	0	0	0	0	0	0	1	0	1	0	2	1	Piped household water	2	Pit latrine without slab or platform
9/19/2012	S_563	Tartagal	-63.79851	-22.51742	Rural	M	18		0	0	0	0	0	0	0	0	0	0	0	0	0	2	1	Piped household water	2	Pit latrine without slab or platform
9/19/2012	S_564	Tartagal	-63.79851	-22.51742	Rural	M	15	1	0	1	0	0	0	0	0	0	0	1	0	1	0	2	1	Piped household water	2	Pit latrine without slab or platform
9/19/2012	S_565	Tartagal	-63.79851	-22.51742	Rural	F	8	0	0	0	0	0	0	0	0	0	0	0	0	0	0	2	1	Piped household water	2	Pit latrine without slab or platform
9/19/2012	S_566	Tartagal	-63.79851	-22.51742	Rural	M	2	1	0	1	0	0	0	0	0	0	0	1	0	1	0	2	1	Piped household water	2	Pit latrine without slab or platform
10/18/2012	S_567	Tartagal	-63.79851	-22.51742	Rural	F	46	1	0	1	1	0	0	1	0	0	1	1	1	1	0	1	1	Piped household water	2	Pit latrine without slab or platform
10/18/2012	S_568	Tartagal	-63.79851	-22.51742	Rural	M	20		0	0	0	0	0	0	0	0	0	0	0	0	0	1	1	Piped household water	2	Pit latrine without slab or platform
10/18/2012	S_569	Tartagal	-63.79851	-22.51742	Rural	F	4		0	0	0	0	0	0	0	0	0	0	0	0	0	1	1	Piped household water	2	Pit latrine without slab or platform
10/31/2012	S_570	Tartagal	-63.79851	-22.51742	Rural	F	17	1	0	1	0	0	0	0	0	0	0	1	0	1	0	1	1	Piped household water	2	Pit latrine without slab or platform
10/31/2012	S_571	Tartagal	-63.79851	-22.51742	Rural	M	14	0	0	0	0	1	0	1	0	0	1	1	1	1	0	1	1	Piped household water	2	Pit latrine without slab or platform
10/17/2012	S_572	Tartagal	-63.79851	-22.51742	Rural	M	7		0	0	1	0	0	1	0	0	1	1	1	1	0	1	1	Piped household water	2	Pit latrine without slab or platform
10/17/2012	S_573	Tartagal	-63.79851	-22.51742	Rural	M	2	0	0	0	1	0	0	1	0	0	1	1	1	1	0	1	1	Piped household water	2	Pit latrine without slab or platform
10/25/2012	S_574	Tartagal	-63.79851	-22.51742	Rural	F	28		0	0	0	0	0	0	0	0	0	0	0	0	0	1	1	Piped household water	2	Pit latrine without slab or platform
10/17/2012	S_575	Tartagal	-63.79851	-22.51742	Rural	F	3		0	0	1	0	0	1	0	0	1	1	1	1	0	1	1	Piped household water	2	Pit latrine without slab or platform
10/18/2012	S_576	Tartagal	-63.79851	-22.51742	Rural	M	1		0	0	0	1	0	1	0	0	1	1	1	1	0	1	1	Piped household water	2	Pit latrine without slab or platform
10/17/2012	S_577	Tartagal	-63.79851	-22.51742	Rural	F	6		0	0	1	0	0	1	0	0	1	1	1	1	0	1	1	Piped household water	2	Pit latrine without slab or platform
10/17/2012	S_578	Tartagal	-63.79851	-22.51742	Rural	F	40		0	0	0	0	0	0	0	0	0	0	0	0	0	1	1	Piped household water	2	Pit latrine without slab or platform
10/18/2012	S_579	Tartagal	-63.79851	-22.51742	Rural	M	45		0	0	0	0	0	0	0	0	0	0	0	0	0	2	1	Piped household water	2	Pit latrine without slab or platform
10/18/2012	S_580	Tartagal	-63.79851	-22.51742	Rural	F	3		0	0	0	1	0	1	0	0	1	1	1	1	0	2	1	Piped household water	2	Pit latrine without slab or platform
10/18/2012	S_581	Tartagal	-63.79851	-22.51742	Rural	F	32		0	0	0	0	0	0	0	0	0	0	0	0	0	2	1	Piped household water	2	Pit latrine without slab or platform
10/31/2012	S_582	Tartagal	-63.79851	-22.51742	Rural	F	40		0	0	0	0	0	0	0	0	0	0	0	0	0	1	1	Piped household water	2	Pit latrine without slab or platform
10/31/2012	S_583	Tartagal	-63.79851	-22.51742	Rural	F	38	1	0	1	0	0	0	0	0	0	0	1	0	1	0	1	1	Piped household water	2	Pit latrine without slab or platform
10/4/2012	S_584	Tartagal	-63.79851	-22.51742	Rural	F	12	1	1	1	0	0	0	0	0	0	1	1	1	1	0	1	1	Piped household water	2	Pit latrine without slab or platform
10/4/2012	S_585	Tartagal	-63.79851	-22.51742	Rural	F	9	0	0	0	0	1	0	1	0	0	1	1	1	1	0	1	1	Piped household water	2	Pit latrine without slab or platform
10/4/2012	S_586	Tartagal	-63.79851	-22.51742	Rural	F	7	0	1	1	0	0	0	0	0	0	1	1	1	1	0	1	1	Piped household water	2	Pit latrine without slab or platform
10/4/2012	S_587	Tartagal	-63.79851	-22.51742	Rural	F	4	0	0	0	0	1	0	1	0	0	1	1	1	1	0	1	1	Piped household water	2	Pit latrine without slab or platform
10/10/2012	S_588	Tartagal	-63.79851	-22.51742	Rural	F	3	0	0	0	1	0	0	1	0	0	1	1	1	1	0	1	1	Piped household water	2	Pit latrine without slab or platform
10/10/2012	S_589	Tartagal	-63.79851	-22.51742	Rural	M	15	1	1	1	1	0	0	1	0	0	1	1	1	1	0	1	1	Piped household water	2	Pit latrine without slab or platform
10/10/2012	S_590	Tartagal	-63.79851	-22.51742	Rural	M	3	1	1	1	1	0	0	1	0	0	1	1	1	1	0	1	1	Piped household water	2	Pit latrine without slab or platform
10/10/2012	S_591	Tartagal	-63.79851	-22.51742	Rural	F	9		0	0	1	0	0	1	0	0	1	1	1	1	0	2	1	Piped household water	2	Pit latrine without slab or platform
10/10/2012	S_592	Tartagal	-63.79851	-22.51742	Rural	F	30		0	0	0	0	0	0	0	0	0	0	0	0	0	1	1	Piped household water	2	Pit latrine without slab or platform
10/23/2012	S_593	Tartagal	-63.79851	-22.51742	Rural	F	2		0	0	0	1	0	1	0	0	1	1	1	1	0	2	1	Piped household water	2	Pit latrine without slab or platform
10/24/2012	S_594	Tartagal	-63.79851	-22.51742	Rural	F	21		0	0	0	0	0	0	0	0	0	0	0	0	0	2	1	Piped household water	2	Pit latrine without slab or platform
10/24/2012	S_595	Tartagal	-63.79851	-22.51742	Rural	M	6		0	0	1	0	0	1	0	0	1	1	1	1	0	2	1	Piped household water	2	Pit latrine without slab or platform
10/24/2012	S_596	Tartagal	-63.79851	-22.51742	Rural	M	1		0	0	0	0	0	0	0	0	0	0	0	0	0	2	1	Piped household water	2	Pit latrine without slab or platform
10/24/2012	S_597	Tartagal	-63.79851	-22.51742	Rural	M	38		0	0	1	0	0	1	0	0	1	1	1	1	0	1	1	Piped household water	2	Pit latrine without slab or platform
10/24/2012	S_598	Tartagal	-63.79851	-22.51742	Rural	M	8	1	0	1	1	0	0	1	0	0	1	1	1	1	0	1	1	Piped household water	2	Pit latrine without slab or platform
10/24/2012	S_599	Tartagal	-63.79851	-22.51742	Rural	M	6	0	0	0	1	0	0	1	0	0	1	1	1	1	0	1	1	Piped household water	2	Pit latrine without slab or platform
10/24/2012	S_600	Tartagal	-63.79851	-22.51742	Rural	M	4		0	0	1	0	0	1	0	0	1	1	1	1	0	1	1	Piped household water	2	Pit latrine without slab or platform
10/24/2012	S_601	Tartagal	-63.79851	-22.51742	Rural	F	2		0	0	0	0	0	0	0	0	0	0	0	0	0	1	1	Piped household water	2	Pit latrine without slab or platform
9/18/2012	S_602	Tartagal	-63.79851	-22.51742	Rural	F	36		0	0	0	0	0	0	0	0	0	0	0	0	0	2	1	Piped household water	2	Pit latrine without slab or platform
9/18/2012	S_603	Tartagal	-63.79851	-22.51742	Rural	M	8	0	0	0	1	0	0	1	0	0	1	1	1	1	0	2	1	Piped household water	2	Pit latrine without slab or platform
9/18/2012	S_604	Tartagal	-63.79851	-22.51742	Rural	F	7		0	0	0	0	0	0	0	0	0	0	0	0	0	2	1	Piped household water	2	Pit latrine without slab or platform
9/18/2012	S_605	Tartagal	-63.79851	-22.51742	Rural	F	5		0	0	1	0	0	1	0	0	1	1	1	1	0	2	1	Piped household water	2	Pit latrine without slab or platform
10/30/2012	S_606	Tartagal	-63.79851	-22.51742	Rural	F	31		0	0	0	0	0	0	0	0	0	0	0	0	0	1	1	Piped household water	2	Pit latrine without slab or platform
10/30/2012	S_607	Tartagal	-63.79851	-22.51742	Rural	F	3		1	1	0	0	0	0	0	0	1	1	1	1	0	1	1	Piped household water	2	Pit latrine without slab or platform
10/30/2012	S_608	Tartagal	-63.79851	-22.51742	Rural	F	4		0	0	0	1	0	1	0	0	1	1	1	1	0	1	1	Piped household water	2	Pit latrine without slab or platform
10/31/2012	S_609	Tartagal	-63.79851	-22.51742	Rural	F	21		1	1	0	0	0	0	0	0	1	1	1	1	0	1	1	Piped household water	2	Pit latrine without slab or platform
10/31/2012	S_610	Tartagal	-63.79851	-22.51742	Rural	M	7		0	0	0	1	0	1	0	0	1	1	1	1	0	1	1	Piped household water	2	Pit latrine without slab or platform
10/31/2012	S_611	Tartagal	-63.79851	-22.51742	Rural	M	5	0	0	0	0	1	0	1	0	0	1	1	1	1	0	1	1	Piped household water	2	Pit latrine without slab or platform
10/31/2012	S_612	Tartagal	-63.79851	-22.51742	Rural	M	2		0	0	0	0	0	0	0	0	0	0	0	0	0	1	1	Piped household water	2	Pit latrine without slab or platform
4/9/2013	S_613	Tartagal	-63.79851	-22.51742	Rural	M	10		1	1	0	1	0	1	0	0	1	1	1	1	0	2	1	Piped household water	2	Pit latrine without slab or platform
4/9/2013	S_614	Tartagal	-63.79851	-22.51742	Rural	M	1		0	0	0	0	0	0	0	0	0	0	0	0	0	2	1	Piped household water	2	Pit latrine without slab or platform
4/9/2013	S_615	Tartagal	-63.79851	-22.51742	Rural	M	7		1	1	1	0	0	1	0	0	1	1	1	1	0	2	1	Piped household water	2	Pit latrine without slab or platform
4/9/2013	S_616	Tartagal	-63.79851	-22.51742	Rural	M	3		1	1	0	0	0	0	0	0	1	1	1	1	0	2	1	Piped household water	2	Pit latrine without slab or platform
4/9/2013	S_617	Tartagal	-63.79851	-22.51742	Rural	F	3	1	1	1	1	0	0	1	0	0	1	1	1	1	0	2	1	Piped household water	2	Pit latrine without slab or platform
4/9/2013	S_618	Tartagal	-63.79851	-22.51742	Rural	M	2	0	1	1	1	0	0	1	0	0	1	1	1	1	0	2	1	Piped household water	2	Pit latrine without slab or platform
4/9/2013	S_619	Tartagal	-63.79851	-22.51742	Rural	F	30	1	0	1	1	0	0	1	0	0	1	1	1	1	0	2	1	Piped household water	2	Pit latrine without slab or platform
4/25/2013	S_620	Tartagal	-63.79851	-22.51742	Rural	F	12		0	0	0	0	1	1	0	0	1	1	1	1	0	2	1	Piped household water	2	Pit latrine without slab or platform
4/25/2013	S_621	Tartagal	-63.79851	-22.51742	Rural	M	12	1	1	1	0	1	0	1	0	0	1	1	1	1	0		1	Piped household water	2	Pit latrine without slab or platform
4/25/2013	S_622	Tartagal	-63.79851	-22.51742	Rural	M	11		1	1	0	0	1	1	0	0	1	1	1	1	0		1	Piped household water	2	Pit latrine without slab or platform
4/25/2013	S_623	Tartagal	-63.79851	-22.51742	Rural	M	11		0	0	1	0	0	1	0	0	1	1	1	1	0	2	1	Piped household water	2	Pit latrine without slab or platform
4/25/2013	S_624	Tartagal	-63.79851	-22.51742	Rural	F	12	1	0	1	0	0	0	0	0	0	0	1	0	1	0		1	Piped household water	2	Pit latrine without slab or platform
4/25/2013	S_625	Tartagal	-63.79851	-22.51742	Rural	M	13	0	0	0	0	1	0	1	0	0	1	1	1	1	0	2	1	Piped household water	2	Pit latrine without slab or platform
4/25/2013	S_626	Tartagal	-63.79851	-22.51742	Rural	M	13	0	0	0	0	1	0	1	0	0	1	1	1	1	0	2	1	Piped household water	2	Pit latrine without slab or platform
4/25/2013	S_627	Tartagal	-63.79851	-22.51742	Rural	M	7		0	0	0	0	0	0	0	0	0	0	0	0	0	2	1	Piped household water	2	Pit latrine without slab or platform
4/25/2013	S_628	Tartagal	-63.79851	-22.51742	Rural	M	5		0	0	0	0	0	0	0	0	0	0	0	0	0	2	1	Piped household water	2	Pit latrine without slab or platform
4/25/2013	S_629	Tartagal	-63.79851	-22.51742	Rural	F	15		0	0	1	0	0	1	0	0	1	1	1	1	0	2	1	Piped household water	2	Pit latrine without slab or platform
4/25/2013	S_630	Tartagal	-63.79851	-22.51742	Rural	F	12	0	0	0	0	0	0	0	0	0	0	0	0	0	0	2	1	Piped household water	2	Pit latrine without slab or platform
4/25/2013	S_631	Tartagal	-63.79851	-22.51742	Rural	M	12		0	0	1	0	0	1	0	0	1	1	1	1	0	2	1	Piped household water	2	Pit latrine without slab or platform
4/25/2013	S_632	Tartagal	-63.79851	-22.51742	Rural	M	13	0	0	0	0	0	0	0	0	0	0	0	0	0	0	2	1	Piped household water	2	Pit latrine without slab or platform
4/25/2013	S_633	Tartagal	-63.79851	-22.51742	Rural	M	1		0	0	0	0	0	0	0	0	0	0	0	0	0	2	1	Piped household water	2	Pit latrine without slab or platform
4/25/2013	S_634	Tartagal	-63.79851	-22.51742	Rural	M	1		0	0	0	0	0	0	0	0	0	0	0	0	0	2	1	Piped household water	2	Pit latrine without slab or platform
4/25/2013	S_635	Tartagal	-63.79851	-22.51742	Rural	M	14	0	0	0	0	0	0	0	0	0	0	0	0	0	0	2	1	Piped household water	2	Pit latrine without slab or platform
5/2/2013	S_636	Tartagal	-63.79851	-22.51742	Rural	F	12		1	1	0	0	0	0	0	0	1	1	1	1	0	2	1	Piped household water	2	Pit latrine without slab or platform
5/2/2013	S_637	Tartagal	-63.79851	-22.51742	Rural	M	12		1	1	0	1	0	1	0	1	1	1	1	1	1		1	Piped household water	2	Pit latrine without slab or platform
5/2/2013	S_638	Tartagal	-63.79851	-22.51742	Rural	F	10		0	0	0	0	0	0	0	0	0	0	0	0	0	2	1	Piped household water	2	Pit latrine without slab or platform
5/2/2013	S_639	Tartagal	-63.79851	-22.51742	Rural	M	10		1	1	0	0	1	1	0	0	1	1	1	1	0	2	1	Piped household water	2	Pit latrine without slab or platform
5/2/2013	S_640	Tartagal	-63.79851	-22.51742	Rural	M	12		1	1	0	0	1	1	0	0	1	1	1	1	0		1	Piped household water	2	Pit latrine without slab or platform
5/2/2013	S_641	Tartagal	-63.79851	-22.51742	Rural	M	28		1	1	0	0	0	0	0	0	1	1	1	1	0	2	1	Piped household water	2	Pit latrine without slab or platform
5/2/2013	S_642	Tartagal	-63.79851	-22.51742	Rural	F	10	0	1	1	0	0	0	0	0	0	1	1	1	1	0	2	1	Piped household water	2	Pit latrine without slab or platform
5/2/2013	S_643	Tartagal	-63.79851	-22.51742	Rural	F	25		0	0	0	0	0	0	0	0	0	0	0	0	0	2	1	Piped household water	2	Pit latrine without slab or platform
5/2/2013	S_644	Tartagal	-63.79851	-22.51742	Rural	F	8		0	0	1	0	0	1	0	0	1	1	1	1	0	2	1	Piped household water	2	Pit latrine without slab or platform
5/2/2013	S_645	Tartagal	-63.79851	-22.51742	Rural	F	4		0	0	0	0	0	0	0	0	0	0	0	0	0	2	1	Piped household water	2	Pit latrine without slab or platform
5/2/2013	S_646	Tartagal	-63.79851	-22.51742	Rural	F	7		0	0	0	0	0	0	0	0	0	0	0	0	0	2	1	Piped household water	2	Pit latrine without slab or platform
5/2/2013	S_647	Tartagal	-63.79851	-22.51742	Rural	M	2		0	0	0	0	0	0	0	0	0	0	0	0	0	2	1	Piped household water	2	Pit latrine without slab or platform
5/3/2013	S_648	Tartagal	-63.79851	-22.51742	Rural	F	3		0	0	0	0	0	0	0	0	0	0	0	0	0	2	1	Piped household water	2	Pit latrine without slab or platform
5/7/2013	S_649	Tartagal	-63.79851	-22.51742	Rural	F	5		0	0	0	0	0	0	0	0	0	0	0	0	0	2	1	Piped household water	2	Pit latrine without slab or platform
5/7/2013	S_650	Tartagal	-63.79851	-22.51742	Rural	F	22		0	0	0	0	0	0	0	0	0	0	0	0	0	2	1	Piped household water	2	Pit latrine without slab or platform
5/7/2013	S_651	Tartagal	-63.79851	-22.51742	Rural	F	10		0	0	0	0	0	0	0	0	0	0	0	0	0	2	1	Piped household water	2	Pit latrine without slab or platform
5/7/2013	S_652	Tartagal	-63.79851	-22.51742	Rural	F	10		0	0	0	0	0	0	0	0	0	0	0	0	0	2	1	Piped household water	2	Pit latrine without slab or platform
5/7/2013	S_653	Tartagal	-63.79851	-22.51742	Rural	F	8	0	0	0	0	0	0	0	0	0	0	0	0	0	0	2	1	Piped household water	2	Pit latrine without slab or platform
5/7/2013	S_654	Tartagal	-63.79851	-22.51742	Rural	M	3		1	1	1	0	0	1	0	0	1	1	1	1	0	2	1	Piped household water	2	Pit latrine without slab or platform
5/7/2013	S_655	Tartagal	-63.79851	-22.51742	Rural	M	4		0	0	0	0	0	0	0	0	0	0	0	0	0	2	1	Piped household water	2	Pit latrine without slab or platform
5/7/2013	S_656	Tartagal	-63.79851	-22.51742	Rural	F	11	0	0	0	1	0	0	1	0	0	1	1	1	1	0	2	1	Piped household water	2	Pit latrine without slab or platform
5/15/2013	S_657	Tartagal	-63.79851	-22.51742	Rural	M	5		0	0	0	0	0	0	0	0	0	0	0	0	0	2	1	Piped household water	2	Pit latrine without slab or platform
5/15/2013	S_658	Tartagal	-63.79851	-22.51742	Rural	M	9		1	1	0	0	1	1	0	0	1	1	1	1	0	2	1	Piped household water	2	Pit latrine without slab or platform
5/15/2013	S_659	Tartagal	-63.79851	-22.51742	Rural	M	7		1	1	0	0	1	1	0	0	1	1	1	1	0	2	1	Piped household water	1	Flush/Pour to pit latrine
5/15/2013	S_660	Tartagal	-63.79851	-22.51742	Rural	F	4		0	0	0	0	0	0	0	0	0	0	0	0	0	2	1	Piped household water	2	Pit latrine without slab or platform
5/15/2013	S_661	Tartagal	-63.79851	-22.51742	Rural	M	12		0	0	0	0	0	0	0	0	0	0	0	0	0	2	1	Piped household water	2	Pit latrine without slab or platform
5/15/2013	S_662	Tartagal	-63.79851	-22.51742	Rural	M	12		1	1	0	0	1	1	0	0	1	1	1	1	0	2	1	Piped household water	2	Pit latrine without slab or platform
5/15/2013	S_663	Tartagal	-63.79851	-22.51742	Rural	F	8		1	1	0	0	1	1	0	0	1	1	1	1	0	1	1	Piped household water	2	Pit latrine without slab or platform
5/15/2013	S_664	Tartagal	-63.79851	-22.51742	Rural	F	30		0	0	0	0	0	0	0	0	0	0	0	0	0		1	Piped household water	2	Pit latrine without slab or platform
5/20/2013	S_665	Tartagal	-63.79851	-22.51742	Rural	M	6	1	1	1	1	0	0	1	0	0	1	1	1	1	0	2	1	Piped household water	2	Pit latrine without slab or platform
5/20/2013	S_666	Tartagal	-63.79851	-22.51742	Rural	M	8	0	0	0	1	0	0	1	0	0	1	1	1	1	0	2	1	Piped household water	2	Pit latrine without slab or platform
5/20/2013	S_667	Tartagal	-63.79851	-22.51742	Rural	F	4	1	0	1	1	0	0	1	0	0	1	1	1	1	0	2	1	Piped household water	2	Pit latrine without slab or platform
5/20/2013	S_668	Tartagal	-63.79851	-22.51742	Rural	F	11	1	0	1	1	0	0	1	0	0	1	1	1	1	0	2	1	Piped household water	2	Pit latrine without slab or platform
5/22/2013	S_669	Tartagal	-63.79851	-22.51742	Rural	M	2		0	0	0	0	0	0	0	0	0	0	0	0	0	2	1	Piped household water	2	Pit latrine without slab or platform
5/22/2013	S_670	Tartagal	-63.79851	-22.51742	Rural	F	2		0	0	0	0	0	0	0	0	0	0	0	0	0	1	1	Piped household water	2	Pit latrine without slab or platform
5/22/2013	S_671	Tartagal	-63.79851	-22.51742	Rural	M	5		0	0	1	0	0	1	0	0	1	1	1	1	0	1	1	Piped household water	2	Pit latrine without slab or platform
5/22/2013	S_672	Tartagal	-63.79851	-22.51742	Rural	M	14		0	0	0	0	0	0	0	0	0	0	0	0	0	2	1	Piped household water	2	Pit latrine without slab or platform
5/22/2013	S_673	Tartagal	-63.79851	-22.51742	Rural	F	5		0	0	0	0	0	0	0	0	0	0	0	0	0	1	1	Piped household water	2	Pit latrine without slab or platform
5/22/2013	S_674	Tartagal	-63.79851	-22.51742	Rural	M	7	1	0	1	1	0	0	1	0	0	1	1	1	1	0	2	1	Piped household water	2	Pit latrine without slab or platform
5/22/2013	S_675	Tartagal	-63.79851	-22.51742	Rural	F	5		0	0	0	0	0	0	0	0	0	0	0	0	0	2	1	Piped household water	2	Pit latrine without slab or platform
5/22/2013	S_676	Tartagal	-63.79851	-22.51742	Rural	F	6		0	0	0	0	0	0	0	0	0	0	0	0	0	2	1	Piped household water	2	Pit latrine without slab or platform
5/22/2013	S_677	Tartagal	-63.79851	-22.51742	Rural	F	7		0	0	0	0	0	0	0	0	0	0	0	0	0	1	1	Piped household water	2	Pit latrine without slab or platform
5/22/2013	S_678	Tartagal	-63.79851	-22.51742	Rural	M	8	1	0	1	1	0	0	1	0	0	1	1	1	1	0	2	1	Piped household water	2	Pit latrine without slab or platform
5/22/2013	S_679	Tartagal	-63.79851	-22.51742	Rural	F	10	1	0	1	1	0	0	1	0	0	1	1	1	1	0	2	1	Piped household water	2	Pit latrine without slab or platform
5/22/2013	S_680	Tartagal	-63.79851	-22.51742	Rural	M	2		0	0	0	0	0	0	0	0	0	0	0	0	0	2	1	Piped household water	2	Pit latrine without slab or platform
5/22/2013	S_681	Tartagal	-63.79851	-22.51742	Rural	F	3	1	0	1	0	0	0	0	0	0	0	1	0	1	0	2	1	Piped household water	2	Pit latrine without slab or platform
5/22/2013	S_682	Tartagal	-63.79851	-22.51742	Rural	F	50		0	0	0	0	0	0	0	0	0	0	0	0	0	2	1	Piped household water	2	Pit latrine without slab or platform
5/22/2013	S_683	Tartagal	-63.79851	-22.51742	Rural	F	8	1	0	1	1	0	0	1	0	0	1	1	1	1	0	2	1	Piped household water	2	Pit latrine without slab or platform
5/22/2013	S_684	Tartagal	-63.79851	-22.51742	Rural	F	23		0	0	1	0	0	1	0	0	1	1	1	1	0	2	1	Piped household water	2	Pit latrine without slab or platform
3/19/2014	S_685	Tartagal	-63.79851	-22.51742	Urban	F	11		0	0	0	0	0	0	1	0	1	1	0	0	1	1	1	Piped household water	1	Flush/pour to septic tank
3/19/2014	S_686	Tartagal	-63.79851	-22.51742	Urban	M	11		0	0	0	0	0	0	0	0	0	0	0	0	0	1	1	Piped household water	1	Flush/pour to septic tank
3/19/2014	S_687	Tartagal	-63.79851	-22.51742	Urban	F	12		0	0	0	0	0	0	0	0	0	0	0	0	0	1	1	Piped household water	1	Flush/pour to septic tank
3/19/2014	S_688	Tartagal	-63.79851	-22.51742	Urban	F	10		0	0	0	0	0	0	0	0	0	0	0	0	0	1	1	Piped household water	1	Flush/pour to septic tank
3/19/2014	S_689	Tartagal	-63.79851	-22.51742	Urban	F	11		0	0	0	0	0	0	0	0	0	0	0	0	0	1	1	Piped household water	1	Flush/pour to septic tank
3/19/2014	S_690	Tartagal	-63.79851	-22.51742	Urban	F	12		0	0	0	0	0	0	0	0	0	0	0	0	0	1	1	Piped household water	1	Flush/pour to septic tank
3/19/2014	S_691	Tartagal	-63.79851	-22.51742	Urban	F	12		0	0	0	0	0	0	0	0	0	0	0	0	0	1	1	Piped household water	1	Flush/pour to septic tank
3/19/2014	S_692	Tartagal	-63.79851	-22.51742	Urban	M	13		0	0	0	0	0	0	0	0	0	0	0	0	0	1	1	Piped household water	1	Flush/pour to septic tank
3/19/2014	S_693	Tartagal	-63.79851	-22.51742	Urban	M	9		0	0	0	0	0	0	0	0	0	0	0	0	0	1	1	Piped household water	1	Flush/pour to septic tank
3/19/2014	S_694	Tartagal	-63.79851	-22.51742	Urban	M	14		0	0	0	0	0	0	0	0	0	0	0	0	0	1	1	Piped household water	1	Flush/pour to septic tank
3/19/2014	S_695	Tartagal	-63.79851	-22.51742	Urban	M	11		0	0	0	0	0	0	0	0	0	0	0	0	0	1	1	Piped household water	1	Flush/pour to septic tank
3/19/2014	S_696	Tartagal	-63.79851	-22.51742	Urban	F	11		0	0	0	0	0	0	0	0	0	0	0	0	0	1	1	Piped household water	1	Flush/pour to septic tank
3/19/2014	S_697	Tartagal	-63.79851	-22.51742	Urban	M	10		0	0	0	0	0	0	0	0	0	0	0	0	0	1	1	Piped household water	1	Flush/pour to septic tank
3/19/2014	S_698	Tartagal	-63.79851	-22.51742	Urban	M	12		0	0	1	0	0	1	0	0	1	1	1	1	0	1	1	Piped household water	1	Flush/pour to septic tank
3/19/2014	S_699	Tartagal	-63.79851	-22.51742	Urban	M	9		0	0	0	1	0	1	0	0	1	1	1	1	0	1	1	Piped household water	1	Flush/pour to septic tank
3/19/2014	S_700	Tartagal	-63.79851	-22.51742	Urban	M	12		0	0	0	0	0	0	0	0	0	0	0	0	0	1	1	Piped household water	1	Flush/pour to septic tank
3/19/2014	S_701	Tartagal	-63.79851	-22.51742	Urban	F	11		0	0	0	0	0	0	0	0	0	0	0	0	0	1	1	Piped household water	1	Flush/pour to septic tank
3/19/2014	S_702	Tartagal	-63.79851	-22.51742	Urban	F	13		0	0	0	0	0	0	0	0	0	0	0	0	0	1	1	Piped household water	1	Flush/pour to septic tank
3/19/2014	S_703	Tartagal	-63.79851	-22.51742	Urban	F	12		0	0	0	0	0	0	0	0	0	0	0	0	0	1	1	Piped household water	1	Flush/pour to septic tank
3/19/2014	S_704	Tartagal	-63.79851	-22.51742	Urban	F	10		0	0	0	0	0	0	0	0	0	0	0	0	0	1	1	Piped household water	1	Flush/pour to septic tank
3/19/2014	S_705	Tartagal	-63.79851	-22.51742	Urban	F	13		0	0	0	0	0	0	0	0	0	0	0	0	0	1	1	Piped household water	1	Flush/pour to septic tank
3/19/2014	S_706	Tartagal	-63.79851	-22.51742	Urban	M	13		0	0	0	0	0	0	0	0	0	0	0	0	0	1	1	Piped household water	1	Flush/pour to septic tank
3/19/2014	S_707	Tartagal	-63.79851	-22.51742	Urban	M	11		0	0	0	0	0	0	0	0	0	0	0	0	0	1	1	Piped household water	1	Flush/pour to septic tank
3/19/2014	S_708	Tartagal	-63.79851	-22.51742	Urban	F	13		0	0	0	0	0	0	0	0	0	0	0	0	0	1	1	Piped household water	1	Flush/pour to septic tank
3/19/2014	S_709	Tartagal	-63.79851	-22.51742	Urban	F	11		0	0	0	0	0	0	0	0	0	0	0	0	0	1	1	Piped household water	1	Flush/pour to septic tank
3/19/2014	S_710	Tartagal	-63.79851	-22.51742	Urban	F	13		0	0	0	0	0	0	0	0	0	0	0	0	0	1	1	Piped household water	1	Flush/pour to septic tank
3/19/2014	S_711	Tartagal	-63.79851	-22.51742	Urban	F	10		0	0	0	0	0	0	0	0	0	0	0	0	0	1	1	Piped household water	1	Flush/pour to septic tank
3/19/2014	S_712	Tartagal	-63.79851	-22.51742	Urban	F	13		0	0	0	0	0	0	0	0	0	0	0	0	0	1	1	Piped household water	1	Flush/pour to septic tank
3/19/2014	S_713	Tartagal	-63.79851	-22.51742	Urban	F	11		0	0	0	0	0	0	0	0	0	0	0	0	0	1	1	Piped household water	1	Flush/pour to septic tank
3/19/2014	S_714	Tartagal	-63.79851	-22.51742	Urban	M	12		0	0	0	0	0	0	0	0	0	0	0	0	0	1	1	Piped household water	1	Flush/pour to septic tank
3/19/2014	S_715	Tartagal	-63.79851	-22.51742	Urban	F	11		0	0	0	0	0	0	0	0	0	0	0	0	0	1	1	Piped household water	1	Flush/pour to septic tank
3/19/2014	S_716	Tartagal	-63.79851	-22.51742	Urban	M	12		0	0	0	0	0	0	0	0	0	0	0	0	0	1	1	Piped household water	1	Flush/pour to septic tank
3/19/2014	S_717	Tartagal	-63.79851	-22.51742	Urban	F	11		0	0	0	0	0	0	0	0	0	0	0	0	0	1	1	Piped household water	1	Flush/pour to septic tank
3/19/2014	S_718	Tartagal	-63.79851	-22.51742	Urban	F	12		0	0	0	0	0	0	0	0	0	0	0	0	0	1	1	Piped household water	1	Flush/pour to septic tank
3/21/2014	S_719	Tartagal	-63.79851	-22.51742	Urban	F	10		0	0	0	0	0	0	0	0	0	0	0	0	0	1	1	Piped household water	1	Flush/pour to septic tank
3/21/2014	S_720	Tartagal	-63.79851	-22.51742	Urban	M	11		0	0	0	0	0	0	0	0	0	0	0	0	0	1	1	Piped household water	1	Flush/pour to septic tank
3/21/2014	S_721	Tartagal	-63.79851	-22.51742	Urban	F	12		0	0	0	0	0	0	0	0	0	0	0	0	0	1	1	Piped household water	1	Flush/pour to septic tank
3/21/2014	S_722	Tartagal	-63.79851	-22.51742	Urban	F	12		0	0	0	0	0	0	0	0	0	0	0	0	0	1	1	Piped household water	1	Flush/pour to septic tank
3/21/2014	S_723	Tartagal	-63.79851	-22.51742	Urban	F	11		0	0	0	0	0	0	0	0	0	0	0	0	0	1	1	Piped household water	1	Flush/pour to septic tank
3/21/2014	S_724	Tartagal	-63.79851	-22.51742	Urban	F	12		0	0	0	0	0	0	0	0	0	0	0	0	0	1	1	Piped household water	1	Flush/pour to septic tank
3/21/2014	S_725	Tartagal	-63.79851	-22.51742	Urban	F	9		0	0	0	0	0	0	0	0	0	0	0	0	0	1	1	Piped household water	1	Flush/pour to septic tank
3/21/2014	S_726	Tartagal	-63.79851	-22.51742	Urban	F	11		0	0	0	0	0	0	1	0	1	1	0	0	1	1	1	Piped household water	1	Flush/pour to septic tank
3/27/2014	S_727	Tartagal	-63.79851	-22.51742	Urban	M	10		0	0	0	0	0	0	0	0	0	0	0	0	0	1	1	Piped household water	1	Flush/pour to septic tank
3/27/2014	S_728	Tartagal	-63.79851	-22.51742	Urban	F	10		0	0	0	0	0	0	0	0	0	0	0	0	0	1	1	Piped household water	1	Flush/pour to septic tank
3/27/2014	S_729	Tartagal	-63.79851	-22.51742	Urban	M	14		0	0	0	0	0	0	0	0	0	0	0	0	0	1	1	Piped household water	1	Flush/pour to septic tank
3/27/2014	S_730	Tartagal	-63.79851	-22.51742	Urban	F	11		0	0	0	0	0	0	0	0	0	0	0	0	0	1	1	Piped household water	1	Flush/pour to septic tank
3/27/2014	S_731	Tartagal	-63.79851	-22.51742	Urban	M	12		0	0	0	0	0	0	0	0	0	0	0	0	0	1	1	Piped household water	1	Flush/pour to septic tank
3/27/2014	S_732	Tartagal	-63.79851	-22.51742	Urban	M	10		0	0	0	0	0	0	1	0	1	1	0	0	1	1	1	Piped household water	1	Flush/pour to septic tank
3/27/2014	S_733	Tartagal	-63.79851	-22.51742	Urban	F	10		0	0	0	0	0	0	0	0	0	0	0	0	0	1	1	Piped household water	1	Flush/pour to septic tank
3/27/2014	S_734	Tartagal	-63.79851	-22.51742	Urban	M	10		0	0	0	0	0	0	0	0	0	0	0	0	0	1	1	Piped household water	1	Flush/pour to septic tank
3/27/2014	S_735	Tartagal	-63.79851	-22.51742	Urban	F	12		0	0	0	0	0	0	0	0	0	0	0	0	0	1	1	Piped household water	1	Flush/pour to septic tank
3/27/2014	S_736	Tartagal	-63.79851	-22.51742	Urban	M	11		0	0	1	0	0	1	0	0	1	1	1	1	0	1	1	Piped household water	1	Flush/pour to septic tank
3/27/2014	S_737	Tartagal	-63.79851	-22.51742	Urban	M	13		0	0	0	1	0	1	0	0	1	1	1	1	0	1	1	Piped household water	1	Flush/pour to septic tank
3/27/2014	S_738	Tartagal	-63.79851	-22.51742	Urban	F	11		0	0	0	0	0	0	0	0	0	0	0	0	0	1	1	Piped household water	1	Flush/pour to septic tank
3/27/2014	S_739	Tartagal	-63.79851	-22.51742	Urban	F	10		0	0	0	0	0	0	0	0	0	0	0	0	0	1	1	Piped household water	1	Flush/pour to septic tank
3/27/2014	S_740	Tartagal	-63.79851	-22.51742	Urban	F	11		0	0	0	0	0	0	0	0	0	0	0	0	0	1	1	Piped household water	1	Flush/pour to septic tank
3/27/2014	S_741	Tartagal	-63.79851	-22.51742	Urban	F	10		0	0	0	0	0	0	0	0	0	0	0	0	0	1	1	Piped household water	1	Flush/pour to septic tank
3/27/2014	S_742	Tartagal	-63.79851	-22.51742	Urban	F	12		0	0	0	0	0	0	0	0	0	0	0	0	0	1	1	Piped household water	1	Flush/pour to septic tank
3/27/2014	S_743	Tartagal	-63.79851	-22.51742	Urban	M	15		0	0	0	0	0	0	0	0	0	0	0	0	0	1	1	Piped household water	1	Flush/pour to septic tank
3/27/2014	S_744	Tartagal	-63.79851	-22.51742	Urban	M	10		0	0	0	0	0	0	0	0	0	0	0	0	0	1	1	Piped household water	1	Flush/pour to septic tank
3/27/2014	S_745	Tartagal	-63.79851	-22.51742	Urban	F	12		0	0	0	0	0	0	0	0	0	0	0	0	0	1	1	Piped household water	1	Flush/pour to septic tank
3/27/2014	S_746	Tartagal	-63.79851	-22.51742	Urban	F	10		0	0	0	0	0	0	0	0	0	0	0	0	0	1	1	Piped household water	1	Flush/pour to septic tank
3/27/2014	S_747	Tartagal	-63.79851	-22.51742	Urban	F	10		0	0	0	0	0	0	0	0	0	0	0	0	0	1	1	Piped household water	1	Flush/pour to septic tank
3/27/2014	S_748	Tartagal	-63.79851	-22.51742	Urban	M	12		0	0	0	0	0	0	0	0	0	0	0	0	0	1	1	Piped household water	1	Flush/pour to septic tank
3/27/2014	S_749	Tartagal	-63.79851	-22.51742	Urban	F	11		0	0	0	0	0	0	0	0	0	0	0	0	0	1	1	Piped household water	1	Flush/pour to septic tank
3/27/2014	S_750	Tartagal	-63.79851	-22.51742	Urban	M	15		0	0	0	0	0	0	0	0	0	0	0	0	0	1	1	Piped household water	1	Flush/pour to septic tank
3/27/2014	S_751	Tartagal	-63.79851	-22.51742	Urban	M	11		0	0	0	0	0	0	0	0	0	0	0	0	0	1	1	Piped household water	1	Flush/pour to septic tank
3/27/2014	S_752	Tartagal	-63.79851	-22.51742	Urban	M	9		0	0	0	0	0	0	0	0	0	0	0	0	0	1	1	Piped household water	1	Flush/pour to septic tank
3/28/2014	S_753	Tartagal	-63.79851	-22.51742	Urban	F	11		0	0	0	1	0	1	0	0	1	1	1	1	0	1	1	Piped household water	1	Flush/pour to septic tank
3/28/2014	S_754	Tartagal	-63.79851	-22.51742	Urban	M	9		0	0	0	0	0	0	0	0	0	0	0	0	0	1	1	Piped household water	1	Flush/pour to septic tank
3/28/2014	S_755	Tartagal	-63.79851	-22.51742	Urban	F	9		0	0	0	0	0	0	0	0	0	0	0	0	0	1	1	Piped household water	1	Flush/pour to septic tank
3/28/2014	S_756	Tartagal	-63.79851	-22.51742	Urban	F	9		0	0	0	0	0	0	0	0	0	0	0	0	0	1	1	Piped household water	1	Flush/pour to septic tank
3/28/2014	S_757	Tartagal	-63.79851	-22.51742	Urban	F	9		0	0	0	0	0	0	0	0	0	0	0	0	0	1	1	Piped household water	1	Flush/pour to septic tank
3/28/2014	S_758	Tartagal	-63.79851	-22.51742	Urban	F	9		0	0	0	0	0	0	0	0	0	0	0	0	0	1	1	Piped household water	1	Flush/pour to septic tank
3/28/2014	S_759	Tartagal	-63.79851	-22.51742	Urban	F	10		0	0	0	0	0	0	0	0	0	0	0	0	0	1	1	Piped household water	1	Flush/pour to septic tank
3/28/2014	S_760	Tartagal	-63.79851	-22.51742	Urban	F	9		0	0	0	0	0	0	0	0	0	0	0	0	0	1	1	Piped household water	1	Flush/pour to septic tank
3/28/2014	S_761	Tartagal	-63.79851	-22.51742	Urban	F	11		0	0	1	0	0	1	0	0	1	1	1	1	0	1	1	Piped household water	1	Flush/pour to septic tank
3/28/2014	S_762	Tartagal	-63.79851	-22.51742	Urban	F	9		0	0	0	0	0	0	0	0	0	0	0	0	0	1	1	Piped household water	1	Flush/pour to septic tank
3/28/2014	S_763	Tartagal	-63.79851	-22.51742	Urban	M	9		0	0	0	0	0	0	0	0	0	0	0	0	0	1	1	Piped household water	1	Flush/pour to septic tank
3/28/2014	S_764	Tartagal	-63.79851	-22.51742	Urban	F	9		0	0	0	1	0	1	1	0	1	1	1	1	1	1	1	Piped household water	1	Flush/pour to septic tank
3/28/2014	S_765	Tartagal	-63.79851	-22.51742	Urban	F	9		0	0	0	0	0	0	0	0	0	0	0	0	0	1	1	Piped household water	1	Flush/pour to septic tank
3/28/2014	S_766	Tartagal	-63.79851	-22.51742	Urban	M	9		0	0	0	0	0	0	0	0	0	0	0	0	0	1	1	Piped household water	1	Flush/pour to septic tank
3/28/2014	S_767	Tartagal	-63.79851	-22.51742	Urban	M	9		0	0	0	0	0	0	0	0	0	0	0	0	0	1	1	Piped household water	1	Flush/pour to septic tank
3/28/2014	S_768	Tartagal	-63.79851	-22.51742	Urban	M	8		0	0	0	1	0	1	0	0	1	1	1	1	0	1	1	Piped household water	1	Flush/pour to septic tank
3/28/2014	S_769	Tartagal	-63.79851	-22.51742	Urban	M	9		0	0	0	0	0	0	0	0	0	0	0	0	0	1	1	Piped household water	1	Flush/pour to septic tank
3/28/2014	S_770	Tartagal	-63.79851	-22.51742	Urban	F	9		0	0	0	0	0	0	0	0	0	0	0	0	0	1	1	Piped household water	1	Flush/pour to septic tank
3/28/2014	S_771	Tartagal	-63.79851	-22.51742	Urban	M	11		0	0	0	0	0	0	0	0	0	0	0	0	0	1	1	Piped household water	1	Flush/pour to septic tank
