# Supplementary material for: Effect of Poor Access to Water and Sanitation As Risk Factors for Soil-Transmitted Helminth Infection: Selectiveness by the Infective Route
Source: PLoS Negl Trop Dis. 2015 Sep 30;9(9):e0004111. doi: 10.1371/journal.pntd.0004111 (PMC4589369; doi:10.1371/journal.pntd.0004111)
Supplement: S2 Dataset — (CSV) [file pntd.0004111.s005.csv]

ID	Sex	Age	Locality	Environment	Water	Water_source	Sanitation	Sanitation_facility	Flooring
P_1	M	27	Orán	Rural	2	Unprotected dug well	2	Open defecation	2
P_2	F	64	Orán	Rural	2	Unprotected dug well	2	Open defecation	2
P_3	M	27	Orán	Rural	2	Unprotected dug well	2	Open defecation	2
P_4	F	18	Orán	Rural	2	Unprotected dug well	2	Open defecation	2
P_5	M	2	Orán	Rural	2	Unprotected dug well	2	Open defecation	2
P_6	F	15	Orán	Rural	2	Unprotected dug well	2	Open defecation	2
P_7	F	12	Orán	Rural	2	Unprotected dug well	2	Open defecation	2
P_8	M	29	Orán	Rural	2	Unprotected dug well	2	Open defecation	2
P_9	M	38	Orán	Rural	2	Unprotected dug well	2	Open defecation	2
P_10	F	13	Orán	Rural	2	Unprotected dug well	2	Open defecation	2
P_11	M	0	Orán	Rural	2	Unprotected dug well	2	Open defecation	2
P_12	M	24	Orán	Rural	2	Unprotected dug well	2	Pit latrine without slab or platform	2
P_13	F	20	Orán	Rural	2	Unprotected dug well	2	Pit latrine without slab or platform	2
P_14	M	1	Orán	Rural	2	Unprotected dug well	2	Pit latrine without slab or platform	2
P_15	M	10	Orán	Rural	2	Unprotected dug well	2	Pit latrine without slab or platform	2
P_16	M	41	Orán	Rural	2	Bottled water	2	Pit latrine without slab or platform	2
P_17	F	35	Orán	Rural	2	Bottled water	2	Pit latrine without slab or platform	2
P_18	F	17	Orán	Rural	2	Unprotected dug well	2	Pit latrine without slab or platform	2
P_19	M	13	Orán	Rural	2	Unprotected dug well	2	Pit latrine without slab or platform	2
P_20	M	15	Orán	Rural	2	Unprotected dug well	2	Pit latrine without slab or platform	2
P_21	M	9	Orán	Rural	2	Unprotected dug well	2	Pit latrine without slab or platform	2
P_22	M	7	Orán	Rural	2	Unprotected dug well	2	Pit latrine without slab or platform	2
P_23	F	1	Orán	Rural	2	Unprotected dug well	2	Pit latrine without slab or platform	2
P_24	M	31	Orán	Rural	2	Bottled water	2	Pit latrine without slab or platform	2
P_25	F	34	Orán	Rural	2	Bottled water	2	Pit latrine without slab or platform	2
P_26	M	11	Orán	Rural	2	Bottled water	2	Pit latrine without slab or platform	2
P_27	M	6	Orán	Rural	2	Bottled water	2	Pit latrine without slab or platform	2
P_28	M	26	Orán	Rural	2	Unprotected dug well	2	Pit latrine without slab or platform	2
P_29	F	22	Orán	Rural	2	Unprotected dug well	2	Pit latrine without slab or platform	2
P_30	M	62	Orán	Rural	2	Unprotected dug well	2	Pit latrine without slab or platform	2
P_31	F	56	Orán	Rural	2	Unprotected dug well	2	Pit latrine without slab or platform	2
P_32	M	25	Orán	Rural	2	Unprotected dug well	2	Pit latrine without slab or platform	2
P_33	F	12	Orán	Rural	2	Unprotected dug well	2	Pit latrine without slab or platform	2
P_34	M	34	Orán	Rural	2	Unprotected dug well	2	Open defecation	1
P_35	F	25	Orán	Rural	2	Unprotected dug well	2	Open defecation	1
P_36	F	13	Orán	Rural	2	Unprotected dug well	2	Open defecation	1
P_37	F	12	Orán	Rural	2	Unprotected dug well	2	Open defecation	1
P_38	F	8	Orán	Rural	2	Unprotected dug well	2	Open defecation	1
P_39	F	6	Orán	Rural	2	Unprotected dug well	2	Open defecation	1
P_40	F	3	Orán	Rural	2	Unprotected dug well	2	Open defecation	1
P_41	M	1	Orán	Rural	2	Unprotected dug well	2	Open defecation	1
P_42	M	69	Orán	Rural	2	Unprotected dug well	2	Pit latrine without slab or platform	2
P_43	M	64	Orán	Rural	2	Unprotected dug well	2	Pit latrine without slab or platform	2
P_44	M	37	Orán	Rural	2	Bottled water	2	Pit latrine without slab or platform	2
P_45	F	41	Orán	Rural	2	Bottled water	2	Pit latrine without slab or platform	2
P_46	F	11	Orán	Rural	2	Bottled water	2	Pit latrine without slab or platform	2
P_47	F	10	Orán	Rural	2	Bottled water	2	Pit latrine without slab or platform	2
P_48	F	19	Orán	Rural	2	Bottled water	2	Pit latrine without slab or platform	2
P_49	M	18	Orán	Rural	2	Bottled water	2	Pit latrine without slab or platform	2
P_50	F	0	Orán	Rural	2	Bottled water	2	Pit latrine without slab or platform	2
P_51	M	19	Orán	Rural	2	Bottled water	2	Pit latrine without slab or platform	2
P_52	F	22	Orán	Rural	2	Bottled water	2	Pit latrine without slab or platform	2
P_53	M	26	Orán	Rural	2	Bottled water	2	Pit latrine without slab or platform	2
P_54	M	28	Orán	Rural	2	Unprotected dug well	2	Open defecation	2
P_55	F	21	Orán	Rural	2	Unprotected dug well	2	Open defecation	2
P_56	F	7	Orán	Rural	2	Unprotected dug well	2	Open defecation	2
P_57	M	5	Orán	Rural	2	Unprotected dug well	2	Open defecation	2
P_58	F	2	Orán	Rural	2	Unprotected dug well	2	Open defecation	2
P_59	M	40	Orán	Rural	2	Bottled water	2	Pit latrine without slab or platform	2
P_60	F	37	Orán	Rural	1	Piped household water	2	Pit latrine without slab or platform	2
P_61	M	17	Orán	Rural	2	Unprotected dug well	2	Pit latrine without slab or platform	2
P_62	F	11	Orán	Rural	2	Unprotected dug well	2	Pit latrine without slab or platform	2
P_63	M	50	Orán	Rural	2	Unprotected dug well	2	Pit latrine without slab or platform	2
P_64	F	35	Orán	Rural	1	Piped household water	2	Pit latrine without slab or platform	2
P_65	M	29	Orán	Rural	1	Piped household water	2	Pit latrine without slab or platform	2
P_66	M	17	Orán	Rural	1	Piped household water	2	Pit latrine without slab or platform	2
P_67	F	15	Orán	Rural	1	Piped household water	2	Pit latrine without slab or platform	2
P_68	M	11	Orán	Rural	1	Piped household water	2	Pit latrine without slab or platform	2
P_69	F	9	Orán	Rural	1	Piped household water	2	Pit latrine without slab or platform	2
P_70	M	5	Orán	Rural	1	Piped household water	2	Pit latrine without slab or platform	2
P_71	F	3	Orán	Rural	2	Unprotected dug well	2	Pit latrine without slab or platform	2
P_72	M	1	Orán	Rural	1	Piped household water	2	Pit latrine without slab or platform	2
P_73	M	34	Orán	Rural	1	Piped household water	2	Pit latrine without slab or platform	1
P_74	F	37	Orán	Rural	1	Piped household water	2	Pit latrine without slab or platform	1
P_75	M	14	Orán	Rural	1	Piped household water	2	Pit latrine without slab or platform	1
P_76	F	12	Orán	Rural	1	Piped household water	2	Pit latrine without slab or platform	1
P_77	M	8	Orán	Rural	1	Piped household water	2	Pit latrine without slab or platform	1
P_78	F	5	Orán	Rural	1	Piped household water	2	Pit latrine without slab or platform	1
P_79	F	50	Orán	Rural	1	Piped household water	2	Pit latrine without slab or platform	2
P_80	M	37	Orán	Rural	1	Piped household water	2	Pit latrine without slab or platform	2
P_81	M	34	Orán	Rural	1	Piped household water	2	Pit latrine without slab or platform	2
P_82	F	27	Orán	Rural	1	Piped household water	2	Pit latrine without slab or platform	2
P_83	M	24	Orán	Rural	1	Piped household water	2	Pit latrine without slab or platform	2
P_84	F	26	Orán	Rural	1	Piped household water	2	Pit latrine without slab or platform	2
P_85	M	20	Orán	Rural	1	Piped household water	2	Pit latrine without slab or platform	2
P_86	M	18	Orán	Rural	1	Piped household water	2	Pit latrine without slab or platform	2
P_87	M	10	Orán	Rural	1	Piped household water	2	Pit latrine without slab or platform	2
P_88	F	8	Orán	Rural	1	Piped household water	2	Pit latrine without slab or platform	2
P_89	M	4	Orán	Rural	1	Piped household water	2	Pit latrine without slab or platform	2
P_90	M	46	Orán	Rural	1	Piped household water	2	Pit latrine without slab or platform	2
P_91	F	77	Orán	Rural	1	Piped household water	2	Pit latrine without slab or platform	2
P_92	F	20	Orán	Rural	1	Piped household water	2	Pit latrine without slab or platform	2
P_93	F	16	Orán	Rural	1	Piped household water	2	Pit latrine without slab or platform	2
P_94	F	5	Orán	Rural	1	Piped household water	2	Pit latrine without slab or platform	2
P_95	M	3	Orán	Rural	1	Piped household water	2	Pit latrine without slab or platform	2
P_96	F	3	Orán	Rural	1	Piped household water	2	Pit latrine without slab or platform	2
P_97	M	21	Orán	Rural	1	Piped household water	2	Pit latrine without slab or platform	2
P_98	F	17	Orán	Rural	1	Piped household water	2	Pit latrine without slab or platform	2
P_99	M	2	Orán	Rural	1	Piped household water	2	Pit latrine without slab or platform	2
P_100	F	0	Orán	Rural	1	Piped household water	2	Pit latrine without slab or platform	2
P_101	F	33	Orán	Rural	1	Piped household water	2	Pit latrine without slab or platform	2
P_102	M	33	Orán	Rural	1	Piped household water	2	Pit latrine without slab or platform	2
P_103	F	7	Orán	Rural	1	Piped household water	2	Pit latrine without slab or platform	2
P_104	F	3	Orán	Rural	1	Piped household water	2	Pit latrine without slab or platform	2
P_105	F	29	Orán	Rural	1	Piped household water	2	Pit latrine without slab or platform	1
P_106	F	13	Orán	Rural	1	Piped household water	2	Pit latrine without slab or platform	1
P_107	F	12	Orán	Rural	1	Piped household water	2	Pit latrine without slab or platform	1
P_108	F	2	Orán	Rural	1	Piped household water	2	Pit latrine without slab or platform	1
P_109	F	15	Orán	Rural	1	Piped household water	2	Pit latrine without slab or platform	1
P_110	F	32	Orán	Urbano	1	Piped household water	1	Flush/pour to septic tank	1
P_111	F	17	Orán	Urbano	1	Piped household water	1	Flush/pour to septic tank	1
P_112	F	14	Orán	Urbano	1	Piped household water	1	Flush/pour to septic tank	1
P_113	F	30	Orán	Urbano	1	Piped household water	1	Flush/pour to septic tank	1
P_114	M	11	Orán	Urbano	1	Piped household water	1	Flush/pour to septic tank	1
P_115	M	28	Orán	Urbano	1	Piped household water	2	Open defecation	2
P_116	F	24	Orán	Urbano	1	Piped household water	2	Open defecation	2
P_117	M	7	Orán	Urbano	1	Piped household water	2	Open defecation	2
P_118	F	4	Orán	Urbano	1	Piped household water	2	Open defecation	2
P_119	F	0	Orán	Urbano	1	Piped household water	2	Open defecation	2
P_120	M	25	Orán	Urbano	1	Piped household water	1	Flush/pour to septic tank	2
P_121	M	11	Orán	Urbano	1	Piped household water	1	Flush/pour to septic tank	2
P_122	M	26	Orán	Urbano	1	Piped household water	2	Open defecation	2
P_123	F	25	Orán	Urbano	1	Piped household water	2	Open defecation	2
P_124	M	9	Orán	Urbano	1	Piped household water	2	Open defecation	2
P_125	F	7	Orán	Urbano	1	Piped household water	2	Open defecation	2
P_126	F	33	Orán	Urbano	1	Piped household water	2	Pit latrine without slab or platform	2
P_127	F	30	Orán	Urbano	1	Piped household water	2	Pit latrine without slab or platform	2
P_128	F	10	Orán	Urbano	1	Piped household water	2	Pit latrine without slab or platform	2
P_129	M	8	Orán	Urbano	1	Piped household water	2	Pit latrine without slab or platform	2
P_130	F	1	Orán	Urbano	1	Piped household water	2	Pit latrine without slab or platform	2
P_131	M	36	Orán	Urbano	1	Piped household water	2	Pit latrine without slab or platform	2
P_132	F	39	Orán	Urbano	1	Piped household water	2	Pit latrine without slab or platform	2
P_133	F	20	Orán	Urbano	1	Piped household water	2	Pit latrine without slab or platform	2
P_134	F	25	Orán	Urbano	1	Piped household water	2	Pit latrine without slab or platform	2
P_135	M	12	Orán	Urbano	1	Piped household water	2	Pit latrine without slab or platform	2
P_136	F	10	Orán	Urbano	1	Piped household water	2	Pit latrine without slab or platform	2
P_137	F	8	Orán	Urbano	1	Piped household water	2	Pit latrine without slab or platform	2
P_138	F	4	Orán	Urbano	1	Piped household water	2	Pit latrine without slab or platform	2
P_139	F	18	Orán	Urbano	1	Piped household water	2	Pit latrine without slab or platform	2
P_140	M	16	Orán	Urbano	1	Piped household water	2	Pit latrine without slab or platform	2
P_141	M	21	Orán	Urbano	2	Unprotected dug well	2	Pit latrine without slab or platform	2
P_142	F	1	Orán	Urbano	2	Unprotected dug well	2	Pit latrine without slab or platform	2
P_143	M	1	Orán	Urbano	2	Unprotected dug well	2	Pit latrine without slab or platform	2
P_144	M	32	Orán	Urbano	1	Piped household water	2	Pit latrine without slab or platform	2
P_145	F	24	Orán	Urbano	1	Piped household water	2	Pit latrine without slab or platform	2
P_146	F	7	Orán	Urbano	1	Piped household water	2	Pit latrine without slab or platform	2
P_147	M	5	Orán	Urbano	1	Piped household water	2	Pit latrine without slab or platform	2
P_148	F	2	Orán	Urbano	1	Piped household water	2	Pit latrine without slab or platform	2
P_149	F	36	Orán	Urbano	1	Piped household water	1	Flush/pour to septic tank	2
P_150	F	12	Orán	Urbano	1	Piped household water	1	Flush/pour to septic tank	2
P_151	M	9	Orán	Urbano	1	Piped household water	1	Flush/pour to septic tank	2
P_152	M	30	Orán	Urbano	1	Piped household water	2	Pit latrine without slab or platform	2
P_153	M	0	Orán	Urbano	1	Piped household water	2	Pit latrine without slab or platform	2
P_154	M	28	Orán	Urbano	1	Piped household water	2	Pit latrine without slab or platform	1
P_155	F	26	Orán	Urbano	1	Piped household water	2	Pit latrine without slab or platform	1
P_156	M	2	Orán	Urbano	1	Piped household water	2	Pit latrine without slab or platform	1
P_157	M	46	Orán	Urbano	1	Piped household water	2	Pit latrine without slab or platform	2
P_158	F	45	Orán	Urbano	1	Piped household water	2	Pit latrine without slab or platform	2
P_159	M	30	Orán	Urbano	1	Piped household water	2	Pit latrine without slab or platform	1
P_160	F	26	Orán	Urbano	1	Piped household water	2	Pit latrine without slab or platform	2
P_161	M	18	Orán	Urbano	1	Piped household water	2	Pit latrine without slab or platform	2
P_162	F	22	Orán	Urbano	1	Piped household water	2	Pit latrine without slab or platform	1
P_163	M	14	Orán	Urbano	1	Piped household water	2	Pit latrine without slab or platform	2
P_164	M	8	Orán	Urbano	1	Piped household water	2	Pit latrine without slab or platform	2
P_165	M	34	Orán	Urbano	1	Piped household water	2	Pit latrine without slab or platform	1
P_166	F	30	Orán	Urbano	1	Piped household water	2	Pit latrine without slab or platform	1
P_167	F	12	Orán	Urbano	1	Piped household water	2	Pit latrine without slab or platform	1
P_168	F	9	Orán	Urbano	1	Piped household water	2	Pit latrine without slab or platform	1
P_169	M	4	Orán	Urbano	1	Piped household water	2	Pit latrine without slab or platform	1
P_170	F	1	Orán	Urbano	1	Piped household water	2	Pit latrine without slab or platform	1
P_171	M	31	Orán	Urbano	1	Piped household water	2	Pit latrine without slab or platform	1
P_172	M	8	Orán	Urbano	1	Piped household water	2	Pit latrine without slab or platform	1
P_173	M	24	Orán	Urbano	1	Piped household water	2	Pit latrine without slab or platform	2
P_174	F	24	Orán	Urbano	1	Piped household water	2	Pit latrine without slab or platform	2
P_175	F	8	Orán	Urbano	1	Piped household water	1	Flush/pour to piped sewer system	2
P_176	M	3	Orán	Urbano	1	Piped household water	2	Pit latrine without slab or platform	2
P_177	F	1	Orán	Urbano	1	Piped household water	2	Pit latrine without slab or platform	2
P_178	F	32	Orán	Urbano	1	Piped household water	1	Flush/pour to septic tank	1
P_179	F	28	Orán	Urbano	1	Piped household water	1	Flush/pour to septic tank	1
P_180	F	6	Orán	Urbano	1	Piped household water	1	Flush/pour to septic tank	1
P_181	M	23	Orán	Urbano	1	Piped household water	2	Pit latrine without slab or platform	2
P_182	F	27	Orán	Urbano	1	Piped household water	2	Pit latrine without slab or platform	2
P_183	F	11	Orán	Urbano	1	Piped household water	2	Pit latrine without slab or platform	2
P_184	M	10	Orán	Urbano	1	Piped household water	2	Pit latrine without slab or platform	2
P_185	F	9	Orán	Urbano	1	Piped household water	2	Pit latrine without slab or platform	2
P_186	M	0	Orán	Urbano	1	Piped household water	2	Pit latrine without slab or platform	2
P_187	F	17	Orán	Urbano	1	Piped household water	2	Pit latrine without slab or platform	2
P_188	M	42	Orán	Urbano	1	Piped household water	1	Flush/pour to septic tank	2
P_189	F	41	Orán	Urbano	1	Piped household water	1	Flush/pour to septic tank	2
P_190	F	23	Orán	Urbano	1	Piped household water	1	Flush/pour to septic tank	2
P_191	M	22	Orán	Urbano	1	Piped household water	1	Flush/pour to septic tank	2
P_192	M	19	Orán	Urbano	1	Piped household water	1	Flush/pour to septic tank	2
P_193	F	3	Orán	Urbano	1	Piped household water	1	Flush/pour to septic tank	2
P_194	F	19	Orán	Urbano	1	Piped household water	2	Pit latrine without slab or platform	2
P_195	F	0	Orán	Urbano	1	Piped household water	1	Flush/pour to septic tank	2
P_196	M	24	Orán	Urbano	1	Piped household water	2	Open defecation	2
P_197	F	24	Orán	Urbano	1	Piped household water	2	Open defecation	2
P_198	M	7	Orán	Urbano	1	Piped household water	2	Open defecation	2
P_199	F	5	Orán	Urbano	1	Piped household water	2	Open defecation	2
P_200	M	3	Orán	Urbano	1	Piped household water	2	Open defecation	2
P_201	F	49	Orán	Urbano	1	Piped household water	1	Flush/pour to septic tank	2
P_202	M	15	Orán	Urbano	1	Piped household water	1	Flush/pour to septic tank	2
P_203	F	36	Orán	Urbano	1	Piped household water	2	Pit latrine without slab or platform	2
P_204	F	9	Orán	Urbano	1	Piped household water	2	Pit latrine without slab or platform	2
P_205	F	8	Orán	Urbano	1	Piped household water	2	Pit latrine without slab or platform	2
P_206	M	5	Orán	Urbano	1	Piped household water	2	Pit latrine without slab or platform	2
P_207	M	27	Orán	Urbano	1	Piped household water	2	Pit latrine without slab or platform	1
P_208	F	30	Orán	Urbano	1	Piped household water	2	Pit latrine without slab or platform	1
P_209	F	6	Orán	Urbano	1	Piped household water	2	Pit latrine without slab or platform	1
P_210	M	4	Orán	Urbano	1	Piped household water	2	Pit latrine without slab or platform	1
P_211	M	2	Orán	Urbano	1	Piped household water	2	Pit latrine without slab or platform	1
P_212	M	25	Orán	Urbano	1	Piped household water	1	Flush/pour to septic tank	1
P_213	F	25	Orán	Urbano	1	Piped household water	1	Flush/pour to septic tank	1
P_214	M	3	Orán	Urbano	1	Piped household water	1	Flush/pour to septic tank	1
P_215	M	50	Orán	Urbano	1	Piped household water	1	Flush/pour to septic tank	1
P_216	F	47	Orán	Urbano	1	Piped household water	1	Flush/pour to septic tank	1
P_217	M	33	Orán	Urbano	1	Piped household water	1	Flush/pour to septic tank	1
P_218	F	25	Orán	Urbano	1	Piped household water	1	Flush/pour to septic tank	1
P_219	M	7	Orán	Urbano	1	Piped household water	1	Flush/pour to septic tank	1
P_220	F	5	Orán	Urbano	1	Piped household water	1	Flush/pour to septic tank	1
P_221	F	2	Orán	Urbano	1	Piped household water	1	Flush/pour to septic tank	1
P_222	M	0	Orán	Urbano	1	Piped household water	1	Flush/pour to septic tank	1
P_223	M	26	Orán	Urbano	1	Piped household water	2	Pit latrine without slab or platform	1
P_224	F	22	Orán	Urbano	1	Piped household water	2	Pit latrine without slab or platform	1
P_225	M	6	Orán	Urbano	1	Piped household water	2	Pit latrine without slab or platform	1
P_226	F	31	Orán	Urbano	1	Piped household water	2	Pit latrine without slab or platform	1
P_227	M	34	Orán	Urbano	1	Piped household water	2	Pit latrine without slab or platform	1
P_228	F	47	Orán	Urbano	1	Piped household water	2	Pit latrine without slab or platform	1
P_229	M	15	Orán	Urbano	1	Piped household water	2	Pit latrine without slab or platform	1
P_230	M	13	Orán	Urbano	1	Piped household water	2	Pit latrine without slab or platform	1
P_231	M	17	Orán	Urbano	1	Piped household water	2	Pit latrine without slab or platform	1
P_232	F	26	Orán	Urbano	1	Piped household water	2	Pit latrine without slab or platform	1
P_233	M	10	Orán	Urbano	1	Piped household water	2	Pit latrine without slab or platform	1
P_234	F	7	Orán	Urbano	1	Piped household water	2	Pit latrine without slab or platform	1
P_235	M	5	Orán	Urbano	1	Piped household water	2	Pit latrine without slab or platform	1
P_236	M	2	Orán	Urbano	1	Piped household water	2	Pit latrine without slab or platform	1
P_237	F	14	Orán	Urbano	1	Piped household water	2	Pit latrine without slab or platform	1
P_238	F	63	Orán	Urbano	1	Piped household water	2	Open defecation	2
P_239	M	25	Orán	Urbano	1	Piped household water	2	Open defecation	2
P_240	M	21	Orán	Urbano	1	Piped household water	2	Open defecation	2
P_241	F	18	Orán	Urbano	1	Piped household water	2	Open defecation	2
P_242	M	36	Orán	Urbano	1	Piped household water	2	Open defecation	2
P_243	M	49	Orán	Rural	2	Unprotected dug well	2	Pit latrine without slab or platform	1
P_244	M	39	Orán	Rural	2	Surface water	2	Pit latrine without slab or platform	1
P_245	M	56	Orán	Rural	2	Unprotected dug well	2	Pit latrine without slab or platform	1
P_246	M	30	Orán	Rural	2	Unprotected dug well	2	Open defecation	1
P_247	M	30	Orán	Rural	2	Unprotected dug well	2	Open defecation	1
P_248	M	13	Orán	Rural	2	Unprotected dug well	2	Open defecation	1
P_249	M	7	Orán	Rural	2	Unprotected dug well	2	Open defecation	1
P_250	M	3	Orán	Urbano	2	Unprotected dug well	2	Pit latrine without slab or platform	2
P_251	F	21	Orán	Urbano	2	Bottled water	2	Pit latrine without slab or platform	2
P_252	F	35	Orán	Urbano	1	Piped household water	2	Open defecation	2
P_253	F	13	Orán	Rural	1	Piped household water	2	Pit latrine without slab or platform	2
P_254	M	13	Orán	Rural	1	Piped household water	2	Pit latrine without slab or platform	2
P_255	M	9	Orán	Urbano	1	Piped household water	2	Open defecation	2
P_256	M	33	Orán	Rural	2	Unprotected dug well	2	Pit latrine without slab or platform	2
P_257	F	26	Orán	Rural	2	Unprotected dug well	2	Pit latrine without slab or platform	2
P_258	F	4	Orán	Rural	2	Unprotected dug well	2	Pit latrine without slab or platform	2
P_259	M	4	Orán	Rural	2	Unprotected dug well	2	Pit latrine without slab or platform	2
P_260	M	53	Orán	Rural	1	Piped household water	2	Pit latrine without slab or platform	2
P_261	F	67	Orán	Rural	2	Unprotected dug well	2	Pit latrine without slab or platform	2
P_262	M	43	Orán	Rural	2	Unprotected dug well	2	Pit latrine without slab or platform	2
P_263	M	35	Orán	Rural	2	Unprotected dug well	2	Pit latrine without slab or platform	2
P_264	M	24	Orán	Rural	2	Unprotected dug well	2	Pit latrine without slab or platform	2
P_265	F	31	Orán	Rural	2	Unprotected dug well	2	Pit latrine without slab or platform	2
P_266	M	29	Orán	Rural	2	Unprotected dug well	2	Pit latrine without slab or platform	2
P_267	F	19	Orán	Rural	2	Unprotected dug well	2	Pit latrine without slab or platform	2
P_268	F	0	Orán	Rural	2	Unprotected dug well	2	Pit latrine without slab or platform	2
P_269	M	52	Orán	Rural	2	Unprotected dug well	2	Pit latrine without slab or platform	1
P_270	F	53	Orán	Rural	2	Unprotected dug well	2	Pit latrine without slab or platform	1
P_271	F	24	Orán	Rural	2	Unprotected dug well	2	Pit latrine without slab or platform	1
P_272	M	18	Orán	Rural	2	Unprotected dug well	2	Pit latrine without slab or platform	1
P_273	F	13	Orán	Rural	2	Unprotected dug well	2	Pit latrine without slab or platform	1
P_274	M	42	Orán	Rural	2	Unprotected dug well	2	Pit latrine without slab or platform	2
P_275	F	58	Orán	Rural	2	Unprotected dug well	2	Pit latrine without slab or platform	2
P_276	F	18	Orán	Rural	2	Unprotected dug well	2	Pit latrine without slab or platform	2
P_277	M	16	Orán	Rural	2	Unprotected dug well	2	Pit latrine without slab or platform	2
P_278	M	24	Orán	Rural	2	Unprotected dug well	2	Open defecation	2
P_279	F	22	Orán	Rural	2	Unprotected dug well	2	Open defecation	2
P_280	M	0	Orán	Rural	2	Unprotected dug well	2	Open defecation	2
P_281	M	26	Orán	Rural	2	Bottled water	2	Pit latrine without slab or platform	2
P_282	F	22	Orán	Rural	2	Bottled water	2	Pit latrine without slab or platform	2
P_283	F	3	Orán	Rural	2	Bottled water	2	Pit latrine without slab or platform	2
P_284	M	1	Orán	Rural	2	Bottled water	2	Pit latrine without slab or platform	2
P_285	F	20	Orán	Rural	2	Surface water	2	Open defecation	1
P_286	M	50	Orán	Rural	2	Unprotected dug well	2	Pit latrine without slab or platform	2
P_287	F	39	Orán	Rural	2	Unprotected dug well	2	Pit latrine without slab or platform	2
P_288	M	21	Orán	Rural	2	Unprotected dug well	2	Pit latrine without slab or platform	2
P_289	M	16	Orán	Rural	2	Unprotected dug well	2	Pit latrine without slab or platform	2
P_290	M	15	Orán	Rural	2	Unprotected dug well	2	Pit latrine without slab or platform	2
P_291	F	14	Orán	Rural	2	Unprotected dug well	2	Pit latrine without slab or platform	2
P_292	M	57	Orán	Rural	2	Unprotected dug well	1	Flush/pour to septic tank	1
P_293	F	51	Orán	Rural	2	Unprotected dug well	1	Flush/pour to septic tank	1
P_294	M	26	Orán	Rural	2	Unprotected dug well	1	Flush/pour to septic tank	1
P_295	F	21	Orán	Rural	2	Unprotected dug well	1	Flush/pour to septic tank	1
P_296	F	19	Orán	Rural	2	Unprotected dug well	1	Flush/pour to septic tank	1
P_297	F	19	Orán	Rural	2	Unprotected dug well	1	Flush/pour to septic tank	1
P_298	F	18	Orán	Rural	2	Unprotected dug well	1	Flush/pour to septic tank	1
P_299	F	16	Orán	Rural	2	Unprotected dug well	1	Flush/pour to septic tank	1
P_300	M	15	Orán	Rural	2	Unprotected dug well	1	Flush/pour to septic tank	1
P_301	M	14	Orán	Rural	2	Unprotected dug well	1	Flush/pour to septic tank	1
P_302	F	30	Orán	Rural	2	Unprotected dug well	1	Flush/pour to septic tank	1
P_303	M	28	Orán	Rural	2	Unprotected dug well	2	Pit latrine without slab or platform	1
P_304	F	27	Orán	Rural	2	Unprotected dug well	2	Pit latrine without slab or platform	1
P_305	M	7	Orán	Rural	2	Unprotected dug well	2	Pit latrine without slab or platform	1
P_306	M	58	Orán	Rural	2	Unprotected dug well	2	Open defecation	2
P_307	F	50	Orán	Rural	2	Unprotected dug well	2	Open defecation	2
P_308	M	17	Orán	Rural	2	Unprotected dug well	2	Open defecation	2
P_309	F	14	Orán	Rural	2	Unprotected dug well	2	Open defecation	2
P_310	F	66	Orán	Rural	2	Unprotected dug well	2	Pit latrine without slab or platform	2
P_311	M	45	Orán	Rural	2	Unprotected dug well	2	Pit latrine without slab or platform	2
P_312	M	16	Orán	Rural	2	Unprotected dug well	2	Pit latrine without slab or platform	2
P_313	M	72	Orán	Rural	2	Unprotected dug well	2	Pit latrine without slab or platform	2
P_314	F	56	Orán	Rural	2	Unprotected dug well	2	Pit latrine without slab or platform	2
P_315	F	19	Orán	Rural	2		2	Open defecation	2
P_316	F		Orán	Rural	2	Unprotected dug well	2	Pit latrine without slab or platform	2
P_317	M	60	Orán	Rural	2		2	Open defecation	2
P_318	F	57	Orán	Rural	2	Unprotected dug well	2	Pit latrine without slab or platform	2
P_319	M	32	Orán	Rural	2	Unprotected dug well	2	Pit latrine without slab or platform	2
P_320	M	16	Orán	Rural	2	Unprotected dug well	2	Pit latrine without slab or platform	2
P_321	M	63	Orán	Rural	2	Unprotected dug well	2	Open defecation	2
P_322	M	26	Orán	Rural	2	Unprotected dug well	2	Open defecation	2
P_323	M	32	Orán	Rural	2	Unprotected dug well	2	Open defecation	2
P_324	M	26	Orán	Rural	2	Unprotected dug well	2	Pit latrine without slab or platform	1
P_325	F	27	Orán	Rural	2	Unprotected dug well	2	Pit latrine without slab or platform	1
P_326	M	6	Orán	Rural	2	Unprotected dug well	2	Pit latrine without slab or platform	1
P_327	F	59	Orán	Rural	2	Unprotected dug well	2	Pit latrine without slab or platform	1
P_328	F	6	Orán	Rural	2	Unprotected dug well	2	Pit latrine without slab or platform	1
P_329	F	16	Orán	Rural	2	Unprotected dug well	2	Pit latrine without slab or platform	1
P_330	M	0	Orán	Rural	2	Unprotected dug well	2	Pit latrine without slab or platform	1
P_331	M	30	Orán	Rural	2	Unprotected dug well	2	Open defecation	1
P_332	F	30	Orán	Rural	2	Unprotected dug well	2	Open defecation	1
P_333	M	9	Orán	Rural	2	Unprotected dug well	2	Open defecation	1
P_334	F	4	Orán	Rural	2	Unprotected dug well	2	Open defecation	1
P_335	M	19	Orán	Rural	2	Unprotected dug well	2	Open defecation	1
P_336	F	20	Orán	Rural	2	Unprotected dug well	2	Open defecation	1
P_337	M	26	Orán	Rural	2	Unprotected dug well	2	Open defecation	1
P_338	F	21	Orán	Rural	2	Unprotected dug well	2	Open defecation	1
P_339	M	4	Orán	Rural	2	Unprotected dug well	2	Open defecation	1
P_340	M	1	Orán	Rural	2	Unprotected dug well	2	Open defecation	1
P_341	M	20	Orán	Rural	2	Unprotected dug well	2	Open defecation	1
P_342	F	18	Orán	Rural	2	Unprotected dug well	2	Open defecation	1
P_343	M	1	Orán	Rural	2	Unprotected dug well	2	Open defecation	1
P_344	M	47	Orán	Rural	2	Unprotected dug well	2	Open defecation	1
P_345	M	16	Orán	Rural	2	Unprotected dug well	2	Open defecation	1
P_346	F	15	Orán	Rural	2	Unprotected dug well	2	Open defecation	1
P_347	M	34	Orán	Rural	2	Unprotected dug well	2	Pit latrine without slab or platform	1
P_348	F	29	Orán	Rural	2	Unprotected dug well	2	Pit latrine without slab or platform	1
P_349	F	12	Orán	Rural	2	Unprotected dug well	2	Pit latrine without slab or platform	1
P_350	M	8	Orán	Rural	2	Unprotected dug well	2	Pit latrine without slab or platform	1
P_351	M	5	Orán	Rural	2	Unprotected dug well	2	Pit latrine without slab or platform	1
P_352	M	64	Orán	Rural	2	Unprotected dug well	2	Pit latrine without slab or platform	1
P_353	M	18	Orán	Rural	2	Unprotected dug well	2	Open defecation	2
P_354	F	19	Orán	Rural	2	Unprotected dug well	2	Open defecation	2
P_355	M	1	Orán	Rural	2	Unprotected dug well	2	Open defecation	2
P_356	M	21	Orán	Rural	2	Unprotected dug well	2	Open defecation	2
P_357	M	0	Orán	Rural	2	Unprotected dug well	2	Open defecation	2
P_358	F	38	Orán	Rural	2	Unprotected dug well	2	Pit latrine without slab or platform	2
P_359	F	22	Orán	Rural	2	Unprotected dug well	2	Pit latrine without slab or platform	2
P_360	F	16	Orán	Rural	2	Unprotected dug well	2	Pit latrine without slab or platform	2
P_361	F	1	Orán	Rural	2	Unprotected dug well	2	Pit latrine without slab or platform	2
P_362	F	22	Orán	Rural	2	Unprotected dug well	2	Pit latrine without slab or platform	2
P_363	M	52	Orán	Rural	2	Unprotected dug well	2	Open defecation	2
P_364	M	20	Orán	Rural	2	Unprotected dug well	2	Open defecation	2
P_365	M	27	Orán	Rural	2	Unprotected dug well	2	Open defecation	2
P_366	F	32	Orán	Rural	2	Unprotected dug well	2	Open defecation	2
P_367	M	8	Orán	Rural	2	Unprotected dug well	2	Open defecation	2
P_368	F	8	Orán	Rural	2	Unprotected dug well	2	Open defecation	2
P_369	F	2	Orán	Rural	2	Unprotected dug well	2	Open defecation	2
P_370	F	41	Orán	Rural	2	Unprotected dug well	2	Pit latrine without slab or platform	2
P_371	M	21	Orán	Rural	2	Unprotected dug well	2	Pit latrine without slab or platform	2
P_372	F	19	Orán	Rural	2	Unprotected dug well	2	Pit latrine without slab or platform	2
P_373	F	2	Orán	Rural	2	Unprotected dug well	2	Pit latrine without slab or platform	2
P_374	M	33	Orán	Rural	2	Unprotected dug well	2	Pit latrine without slab or platform	1
P_375	F	26	Orán	Rural	2	Unprotected dug well	2	Pit latrine without slab or platform	1
P_376	M	4	Orán	Rural	2	Unprotected dug well	2	Pit latrine without slab or platform	1
P_377	F	4	Orán	Rural	2	Unprotected dug well	2	Pit latrine without slab or platform	1
P_378	M	21	Orán	Rural	2	Unprotected dug well	2	Open defecation	1
P_379	M	21	Orán	Rural	2	Unprotected dug well	2	Open defecation	1
P_380	M	0	Orán	Rural	2	Unprotected dug well	2	Open defecation	1
P_381	M	52	Orán	Rural	2	Unprotected dug well	2	Pit latrine without slab or platform	2
P_382	M	30	Orán	Rural	2	Unprotected dug well	2	Pit latrine without slab or platform	2
P_383	F	33	Orán	Rural	2	Unprotected dug well	2	Pit latrine without slab or platform	2
P_384	M	23	Orán	Rural	2	Unprotected dug well	2	Pit latrine without slab or platform	2
P_385	F	29	Orán	Rural	2	Unprotected dug well	2	Pit latrine without slab or platform	2
P_386	M	0	Orán	Rural	2	Unprotected dug well	2	Pit latrine without slab or platform	2
P_387	M	67	Orán	Rural	2	Unprotected dug well	2	Pit latrine without slab or platform	2
P_388	M	32	Orán	Rural	2	Unprotected dug well	2	Pit latrine without slab or platform	2
P_389	M	57	Orán	Rural	2	Unprotected dug well	2	Pit latrine without slab or platform	2
P_390	F	47	Orán	Rural	2	Unprotected dug well	2	Pit latrine without slab or platform	2
P_391	M	40	Orán	Rural	2	Unprotected dug well	2	Pit latrine without slab or platform	2
P_392	F	57	Orán	Rural	2	Unprotected dug well	2	Pit latrine without slab or platform	2
P_393	M	18	Orán	Rural	2	Unprotected dug well	2	Pit latrine without slab or platform	2
P_394	M	25	Orán	Rural	2	Unprotected dug well	2	Pit latrine without slab or platform	2
P_395	F	24	Orán	Rural	2	Unprotected dug well	2	Pit latrine without slab or platform	2
P_396	F	2	Orán	Rural	2	Unprotected dug well	2	Pit latrine without slab or platform	2
P_397	F	54	Orán	Rural	2	Unprotected dug well	2	Pit latrine without slab or platform	2
P_398	M	47	Orán	Rural	2	Unprotected dug well	2	Pit latrine without slab or platform	2
P_399	M	38	Orán	Rural	2	Unprotected dug well	2	Pit latrine without slab or platform	2
P_400	F	32	Orán	Rural	2	Unprotected dug well	2	Pit latrine without slab or platform	2
P_401	M	14	Orán	Rural	2	Unprotected dug well	2	Pit latrine without slab or platform	2
P_402	F	11	Orán	Rural	2	Unprotected dug well	2	Pit latrine without slab or platform	2
P_403	M	9	Orán	Rural	2	Unprotected dug well	2	Pit latrine without slab or platform	2
P_404	M	8	Orán	Rural	2	Unprotected dug well	2	Pit latrine without slab or platform	2
P_405	F	6	Orán	Rural	2	Unprotected dug well	2	Pit latrine without slab or platform	2
P_406	F	1	Orán	Rural	2	Unprotected dug well	2	Pit latrine without slab or platform	2
P_407	M	72	Orán	Rural	2	Unprotected dug well	2	Open defecation	2
P_408	F	42	Orán	Rural	2	Unprotected dug well	2	Pit latrine without slab or platform	2
P_409	M	35	Orán	Rural	2	Unprotected dug well	2	Pit latrine without slab or platform	2
P_410	M	22	Orán	Rural	2	Unprotected dug well	2	Pit latrine without slab or platform	2
P_411	F	19	Orán	Rural	2	Unprotected dug well	2	Pit latrine without slab or platform	2
P_412	M	8	Orán	Rural	2	Unprotected dug well	2	Pit latrine without slab or platform	2
P_413	F	0	Orán	Rural	2	Unprotected dug well	2	Pit latrine without slab or platform	2
P_414	M	51	Orán	Rural	2	Unprotected dug well	2	Pit latrine without slab or platform	2
P_415	M		Orán	Rural	2	Unprotected dug well	2	Open defecation	1
P_416	F	19	Orán	Rural	2	Unprotected dug well	2	Open defecation	1
P_417	F	0	Orán	Rural	2	Unprotected dug well	2	Open defecation	1
P_418	M	23	Orán	Rural	2	Unprotected dug well	2	Pit latrine without slab or platform	2
P_419	F	21	Orán	Rural	2	Unprotected dug well	2	Pit latrine without slab or platform	2
P_420	F	18	Orán	Rural	2	Unprotected dug well	2	Pit latrine without slab or platform	2
P_421	F	1	Orán	Rural	2	Unprotected dug well	2	Pit latrine without slab or platform	2
P_422	M	23	Orán	Rural	2	Unprotected dug well	2	Pit latrine without slab or platform	2
P_423	F	23	Orán	Rural	2	Unprotected dug well	2	Pit latrine without slab or platform	2
P_424	F	7	Orán	Rural	2	Unprotected dug well	2	Pit latrine without slab or platform	2
P_425	M	5	Orán	Rural	2	Unprotected dug well	2	Pit latrine without slab or platform	2
P_426	M	18	Orán	Rural	2	Unprotected dug well	2	Pit latrine without slab or platform	1
P_427	F	18	Orán	Rural	2	Unprotected dug well	2	Pit latrine without slab or platform	1
P_428	M	4	Orán	Rural	2	Unprotected dug well	2	Pit latrine without slab or platform	1
P_429	M	2	Orán	Rural	2	Unprotected dug well	2	Pit latrine without slab or platform	1
P_430	M	26	Orán	Rural	2	Unprotected dug well	2	Pit latrine without slab or platform	1
P_431	F	19	Orán	Rural	2	Unprotected dug well	2	Pit latrine without slab or platform	1
P_432	F	0	Orán	Rural	2	Unprotected dug well	2	Pit latrine without slab or platform	1
P_433	M	18	Orán	Rural	2	Unprotected dug well	2	Pit latrine without slab or platform	1
P_434	F	18	Orán	Rural	2	Unprotected dug well	2	Pit latrine without slab or platform	1
P_435	M	34	Orán	Rural	2	Bottled water	2	Pit latrine without slab or platform	1
P_436	F	28	Orán	Rural	2	Bottled water	2	Pit latrine without slab or platform	1
P_437	M	9	Orán	Rural	2	Bottled water	2	Pit latrine without slab or platform	1
P_438	F	10	Orán	Rural	2	Bottled water	2	Pit latrine without slab or platform	1
P_439	M	43	Orán	Rural	2	Unprotected dug well	2	Pit latrine without slab or platform	2
P_440	F	30	Orán	Rural	2	Unprotected dug well	2	Pit latrine without slab or platform	2
P_441	F	14	Orán	Rural	2	Unprotected dug well	2	Pit latrine without slab or platform	2
P_442	M	6	Orán	Rural	2	Unprotected dug well	2	Pit latrine without slab or platform	2
P_443	F	3	Orán	Rural	2	Unprotected dug well	2	Pit latrine without slab or platform	2
P_444	M	69	Orán	Rural	2	Unprotected dug well	2	Pit latrine without slab or platform	2
P_445	F	69	Orán	Rural	2	Unprotected dug well	2	Pit latrine without slab or platform	2
P_446	M	29	Orán	Rural	2	Unprotected dug well	2	Pit latrine without slab or platform	2
P_447	F	29	Orán	Rural	2	Unprotected dug well	2	Pit latrine without slab or platform	2
P_448	F	15	Orán	Rural	2	Unprotected dug well	2	Pit latrine without slab or platform	2
P_449	M	11	Orán	Rural	2	Unprotected dug well	2	Pit latrine without slab or platform	2
P_450	F	9	Orán	Rural	2	Unprotected dug well	2	Pit latrine without slab or platform	2
P_451	M	7	Orán	Rural	2	Unprotected dug well	2	Pit latrine without slab or platform	2
P_452	F	4	Orán	Rural	2	Unprotected dug well	2	Pit latrine without slab or platform	2
P_453	F	25	Orán	Rural	2	Unprotected dug well	2	Pit latrine without slab or platform	2
P_454	F	1	Orán	Rural	2	Unprotected dug well	2	Pit latrine without slab or platform	2
P_455	M	0	Orán	Rural	2	Unprotected dug well	2	Pit latrine without slab or platform	2
P_456	M	25	Orán	Rural	2	Unprotected dug well	2	Pit latrine without slab or platform	2
P_457	F	24	Orán	Rural	2	Unprotected dug well	2	Pit latrine without slab or platform	2
P_458	F	17	Orán	Rural	2	Unprotected dug well	2	Pit latrine without slab or platform	1
P_459	M	18	Orán	Rural	2	Unprotected dug well	2	Pit latrine without slab or platform	2
P_460	M	2	Orán	Rural	2	Unprotected dug well	2	Pit latrine without slab or platform	2
P_461	F	14	Orán	Rural	2	Unprotected dug well	2	Pit latrine without slab or platform	1
P_462	M	46	Orán	Rural	2	Unprotected dug well	2	Pit latrine without slab or platform	2
P_463	F	1	Orán	Rural	2	Unprotected dug well	2	Pit latrine without slab or platform	2
P_464	M	18	Orán	Rural	2	Unprotected dug well	2	Pit latrine without slab or platform	2
P_465	M	31	Orán	Rural	2	Unprotected dug well	2	Pit latrine without slab or platform	2
P_466	F	28	Orán	Rural	2	Unprotected dug well	2	Pit latrine without slab or platform	2
P_467	M	8	Orán	Rural	2	Unprotected dug well	2	Pit latrine without slab or platform	2
P_468	F	6	Orán	Rural	2	Unprotected dug well	2	Pit latrine without slab or platform	2
P_469	F	45	Orán	Rural	2	Unprotected dug well	2	Pit latrine without slab or platform	1
P_470	F	0	Orán	Rural	2	Unprotected dug well	2	Pit latrine without slab or platform	1
P_471	M	23	Orán	Rural	2	Unprotected dug well	2	Pit latrine without slab or platform	1
P_472	F	22	Orán	Rural	2	Unprotected dug well	2	Pit latrine without slab or platform	1
P_473	F	3	Orán	Rural	2	Unprotected dug well	2	Pit latrine without slab or platform	1
P_474	M	33	Orán	Rural	2	Unprotected dug well	2	Pit latrine without slab or platform	1
P_475	F	29	Orán	Rural	2	Unprotected dug well	2	Pit latrine without slab or platform	1
P_476	M	2	Orán	Rural	2	Unprotected dug well	2	Pit latrine without slab or platform	1
P_477	M	32	Orán	Rural	2	Unprotected dug well	2	Open defecation	2
P_478	F	21	Orán	Rural	2	Unprotected dug well	2	Open defecation	2
P_479	F	4	Orán	Rural	2	Unprotected dug well	2	Open defecation	1
P_480	M	2	Orán	Rural	2	Unprotected dug well	2	Open defecation	1
P_481	M	24	Orán	Rural	2	Unprotected dug well	2	Open defecation	2
P_482	F	21	Orán	Rural	2	Unprotected dug well	2	Open defecation	2
P_483	M	12	Orán	Rural	2	Unprotected dug well	2	Open defecation	2
P_484	M	24	Orán	Rural	2	Unprotected dug well	2	Open defecation	2
P_485	F	1	Orán	Rural	2	Unprotected dug well	2	Open defecation	2
P_486	M	26	Orán	Rural	2	Unprotected dug well	2	Open defecation
P_487	F	19	Orán	Rural	2	Unprotected dug well	2	Open defecation
P_488	M	2	Orán	Rural	2	Unprotected dug well	2	Open defecation
P_489	M	30	Orán	Rural	2	Unprotected dug well	2	Pit latrine without slab or platform	2
P_490	F	21	Orán	Rural	2	Unprotected dug well	2	Pit latrine without slab or platform	2
P_491	F	2	Orán	Rural	2	Unprotected dug well	2	Pit latrine without slab or platform	2
P_492	F	0	Orán	Rural	2	Unprotected dug well	2	Pit latrine without slab or platform	2
P_493	M	32	Orán	Rural	2	Unprotected dug well	2	Pit latrine without slab or platform	1
P_494	F	24	Orán	Rural	2	Unprotected dug well	2	Pit latrine without slab or platform	2
P_495	M	9	Orán	Rural	2	Unprotected dug well	2	Pit latrine without slab or platform	2
P_496	F	2	Orán	Rural	2	Unprotected dug well	2	Pit latrine without slab or platform	2
P_497	M	27	Orán	Rural	2	Unprotected dug well	2	Pit latrine without slab or platform	1
P_498	F	22	Orán	Rural	2	Unprotected dug well	2	Pit latrine without slab or platform	1
P_499	F	3	Orán	Rural	2	Unprotected dug well	2	Pit latrine without slab or platform	1
P_500	M	5	Orán	Rural	2	Unprotected dug well	2	Pit latrine without slab or platform	1
P_501	M	46	Orán	Rural	2	Unprotected dug well	2	Open defecation	1
P_502	M	35	Orán	Rural	2	Unprotected dug well	2	Pit latrine without slab or platform	1
P_503	F	23	Orán	Rural	2	Unprotected dug well	2	Pit latrine without slab or platform	1
P_504	F	6	Orán	Rural	2	Unprotected dug well	2	Pit latrine without slab or platform	1
P_505	M	0	Orán	Rural	2	Unprotected dug well	2	Pit latrine without slab or platform	1
P_506	M	36	Orán	Rural	2	Unprotected dug well	2	Pit latrine without slab or platform	1
P_507	F	38	Orán	Rural	2	Unprotected dug well	2	Pit latrine without slab or platform	1
P_508	F	18	Orán	Rural	2	Unprotected dug well	2	Pit latrine without slab or platform	1
P_509	F	14	Orán	Rural	2	Unprotected dug well	2	Pit latrine without slab or platform	1
P_510	F	8	Orán	Rural	2	Unprotected dug well	2	Pit latrine without slab or platform	1
P_511	F	59	Orán	Rural	2	Bottled water	2	Pit latrine without slab or platform	1
P_512	F	25	Orán	Rural	2	Bottled water	2	Pit latrine without slab or platform	1
P_513	M	23	Orán	Rural	2	Bottled water	2	Pit latrine without slab or platform	1
P_514	M	32	Orán	Rural	2	Bottled water	2	Pit latrine without slab or platform	1
P_515	F	4	Orán	Rural	2	Bottled water	2	Pit latrine without slab or platform	1
P_516	M	34	Orán	Rural	2	Unprotected dug well	2	Pit latrine without slab or platform	1
P_517	F	19	Orán	Rural	2	Unprotected dug well	2	Pit latrine without slab or platform	1
P_518	F	0	Orán	Rural	2	Unprotected dug well	2	Pit latrine without slab or platform	1
P_519	M	62	Orán	Rural	2	Unprotected dug well	2	Pit latrine without slab or platform	1
P_520	M	25	Orán	Rural	2	Unprotected dug well	2	Open defecation	2
P_521	F	24	Orán	Rural	2	Unprotected dug well	2	Open defecation	2
P_522	F	6	Orán	Rural	2	Unprotected dug well	2	Open defecation	2
P_523	M	41	Orán	Rural	2	Unprotected dug well	2	Pit latrine without slab or platform	1
P_524	F	31	Orán	Rural	2	Unprotected dug well	2	Pit latrine without slab or platform	1
P_525	M	3	Orán	Rural	2	Unprotected dug well	2	Pit latrine without slab or platform	1
P_526	M	25	Orán	Rural	2	Unprotected dug well	2	Pit latrine without slab or platform	1
P_527	F	30	Orán	Rural	2	Unprotected dug well	2	Pit latrine without slab or platform	1
P_528	F	12	Orán	Rural	2	Unprotected dug well	2	Pit latrine without slab or platform	1
P_529	F	17	Orán	Rural	2	Unprotected dug well	2	Pit latrine without slab or platform	1
P_530	M	32	Orán	Rural	2	Bottled water	2	Pit latrine without slab or platform	1
P_531	F	35	Orán	Rural	2	Bottled water	2	Pit latrine without slab or platform	1
P_532	F	12	Orán	Rural	2	Bottled water	2	Pit latrine without slab or platform	1
P_533	F	1	Orán	Rural	2	Bottled water	2	Pit latrine without slab or platform	1
P_534	M	20	Orán	Rural	2	Unprotected dug well	2	Open defecation	1
P_535	M	61	Orán	Rural	2	Unprotected dug well	2	Pit latrine without slab or platform	1
P_536	M	10	Orán	Rural	2	Unprotected dug well	2	Open defecation	1
P_537	F	49	Orán	Rural	2	Unprotected dug well	2	Pit latrine without slab or platform	1
P_538	F	67	Orán	Rural	2	Unprotected dug well	2	Pit latrine without slab or platform	2
P_539	M	32	Orán	Rural	2	Unprotected dug well	2	Pit latrine without slab or platform	2
P_540	M	30	Orán	Rural	2	Unprotected dug well	2	Pit latrine without slab or platform	2
P_541	M	9	Orán	Rural	2	Unprotected dug well	2	Pit latrine without slab or platform	2
P_542	M	12	Orán	Rural	2	Unprotected dug well	2	Pit latrine without slab or platform	2
P_543	F	19	Orán	Rural	2	Unprotected dug well	2	Pit latrine without slab or platform	2
P_544	M	5	Orán	Rural	2	Unprotected dug well	2	Pit latrine without slab or platform	2
P_545	F	14	Orán	Rural	2	Unprotected dug well	2	Pit latrine without slab or platform	2
P_546	M	29	Orán	Rural	2	Unprotected dug well	2	Pit latrine without slab or platform	2
P_547	F	25	Orán	Rural	2	Unprotected dug well	2	Pit latrine without slab or platform	2
P_548	M	3	Orán	Rural	2	Unprotected dug well	2	Pit latrine without slab or platform	2
P_549	M	34	Orán	Rural	2	Unprotected dug well	2	Pit latrine without slab or platform	2
P_550	F	32	Orán	Rural	2	Unprotected dug well	2	Pit latrine without slab or platform	2
P_551	F	15	Orán	Rural	2	Unprotected dug well	2	Pit latrine without slab or platform	2
P_552	M	45	Orán	Rural	2	Unprotected dug well	2	Pit latrine without slab or platform	2
P_553	F	42	Orán	Rural	2	Unprotected dug well	2	Pit latrine without slab or platform	2
P_554	F	17	Orán	Rural	2	Unprotected dug well	2	Pit latrine without slab or platform	2
P_555	M	15	Orán	Rural	2	Unprotected dug well	2	Pit latrine without slab or platform	2
P_556	M	14	Orán	Rural	2	Unprotected dug well	2	Pit latrine without slab or platform	2
P_557	F	10	Orán	Rural	2	Unprotected dug well	2	Pit latrine without slab or platform	2
P_558	M	8	Orán	Rural	2	Unprotected dug well	2	Pit latrine without slab or platform	2
P_559	M	6	Orán	Rural	2	Unprotected dug well	2	Pit latrine without slab or platform	2
P_560	F	3	Orán	Rural	2	Unprotected dug well	2	Pit latrine without slab or platform	2
P_561	F	2	Orán	Rural	2	Unprotected dug well	2	Pit latrine without slab or platform	2
P_562	F	2	Orán	Rural	2	Unprotected dug well	2	Pit latrine without slab or platform	2
P_563	M	19	Orán	Rural	2	Unprotected dug well	2	Pit latrine without slab or platform	2
P_564	M	27	Orán	Rural	2	Unprotected dug well	2	Pit latrine without slab or platform	2
P_565	F	16	Orán	Rural	2	Unprotected dug well	2	Pit latrine without slab or platform	2
P_566	F	1	Orán	Rural	2	Unprotected dug well	2	Pit latrine without slab or platform	2
P_567	M	29	Orán	Rural	2	Unprotected dug well	2	Pit latrine without slab or platform	1
P_568	F	24	Orán	Rural	2	Unprotected dug well	2	Pit latrine without slab or platform	2
P_569	M	27	Orán	Rural	2	Unprotected dug well	2	Pit latrine without slab or platform	1
P_570	F	25	Orán	Rural	2	Unprotected dug well	2	Pit latrine without slab or platform	1
P_571	F	8	Orán	Rural	2	Unprotected dug well	2	Pit latrine without slab or platform	1
P_572	F	5	Orán	Rural	2	Unprotected dug well	2	Pit latrine without slab or platform	1
P_573	M	3	Orán	Rural	2	Unprotected dug well	2	Pit latrine without slab or platform	1
P_574	M	23	Orán	Rural	2	Unprotected dug well	2	Pit latrine without slab or platform	1
P_575	F	27	Orán	Rural	2	Unprotected dug well	2	Pit latrine without slab or platform	1
P_576	M	2	Orán	Rural	2	Unprotected dug well	2	Pit latrine without slab or platform	1
P_577	F	18	Orán	Rural	2	Unprotected dug well	2	Pit latrine without slab or platform	1
P_578	M	13	Orán	Rural	2	Unprotected dug well	2	Pit latrine without slab or platform	1
P_579	F	46	Orán	Rural	2	Unprotected dug well	2	Pit latrine without slab or platform	2
P_580	F	22	Orán	Rural	2	Unprotected dug well	2	Pit latrine without slab or platform	2
P_581	F	22	Orán	Rural	2	Unprotected dug well	2	Pit latrine without slab or platform	2
P_582	F	16	Orán	Rural	2	Unprotected dug well	2	Pit latrine without slab or platform	2
P_583	F	14	Orán	Rural	2	Unprotected dug well	2	Pit latrine without slab or platform	2
P_584	M	5	Orán	Rural	2	Unprotected dug well	2	Pit latrine without slab or platform	2
P_585	M	19	Orán	Rural	2	Unprotected dug well	2	Pit latrine without slab or platform	2
P_586	M	48	Orán	Rural	2	Unprotected dug well	2	Pit latrine without slab or platform	2
P_587	M	12	Orán	Rural	2	Unprotected dug well	2	Pit latrine without slab or platform	2
P_588	M	0	Orán	Rural	2	Unprotected dug well	2	Pit latrine without slab or platform	2
P_589	M	0	Orán	Rural	2	Unprotected dug well	2	Pit latrine without slab or platform	2
P_590	F	0	Orán	Rural	2	Unprotected dug well	2	Pit latrine without slab or platform	2
P_591	M	48	Orán	Rural	2	Unprotected dug well	2	Pit latrine without slab or platform	1
P_592	F	42	Orán	Rural	2	Unprotected dug well	2	Pit latrine without slab or platform	1
P_593	M	21	Orán	Rural	2	Unprotected dug well	2	Pit latrine without slab or platform	1
P_594	F	19	Orán	Rural	2	Unprotected dug well	2	Pit latrine without slab or platform	1
P_595	F	17	Orán	Rural	2	Unprotected dug well	2	Pit latrine without slab or platform	1
P_596	F	15	Orán	Rural	2	Unprotected dug well	2	Pit latrine without slab or platform	1
P_597	F	13	Orán	Rural	2	Unprotected dug well	2	Pit latrine without slab or platform	1
P_598	F	9	Orán	Rural	2	Unprotected dug well	2	Pit latrine without slab or platform	1
P_599	F	22	Orán	Rural	2	Unprotected dug well	2	Pit latrine without slab or platform	1
P_600	M	0	Orán	Rural	2	Unprotected dug well	2	Pit latrine without slab or platform	1
P_601	M	35	Orán	Rural	2	Unprotected dug well	2	Pit latrine without slab or platform	2
P_602	F	30	Orán	Rural	2	Unprotected dug well	2	Pit latrine without slab or platform	2
P_603	F	6	Orán	Rural	2	Unprotected dug well	2	Pit latrine without slab or platform	2
P_604	F	3	Orán	Rural	2	Unprotected dug well	2	Pit latrine without slab or platform	2
P_605	M	24	Orán	Rural	2	Unprotected dug well	2	Pit latrine without slab or platform	1
P_606	F	28	Orán	Rural	2	Unprotected dug well	2	Pit latrine without slab or platform	1
P_607	M	6	Orán	Rural	2	Unprotected dug well	2	Pit latrine without slab or platform	1
P_608	M	2	Orán	Rural	2	Unprotected dug well	2	Pit latrine without slab or platform	1
P_609	M	31	Orán	Rural	2	Unprotected dug well	2	Pit latrine without slab or platform	2
P_610	F	35	Orán	Rural	2	Unprotected dug well	2	Pit latrine without slab or platform	2
P_611	F	10	Orán	Rural	2	Unprotected dug well	2	Pit latrine without slab or platform	2
P_612	F	15	Orán	Rural	2	Unprotected dug well	2	Pit latrine without slab or platform	2
P_613	F	8	Orán	Rural	2	Unprotected dug well	2	Pit latrine without slab or platform	2
P_614	M	26	Orán	Rural	2	Unprotected dug well	2	Pit latrine without slab or platform	2
P_615	F	21	Orán	Rural	2	Unprotected dug well	2	Pit latrine without slab or platform	2
P_616	M	3	Orán	Rural	2	Unprotected dug well	2	Pit latrine without slab or platform	2
P_617	M	1	Orán	Rural	2	Unprotected dug well	2	Pit latrine without slab or platform	2
P_618	M	28	Orán	Rural	2	Unprotected dug well	2	Pit latrine without slab or platform	2
P_619	F	22	Orán	Rural	2	Unprotected dug well	2	Pit latrine without slab or platform	2
P_620	M	62	Orán	Rural	2	Unprotected dug well	2	Open defecation	2
P_621	F	39	Orán	Rural	2	Unprotected dug well	2	Open defecation	2
P_622	F	17	Orán	Rural	2	Unprotected dug well	2	Open defecation	2
P_623	M	16	Orán	Rural	2	Unprotected dug well	2	Open defecation	2
P_624	M	9	Orán	Rural	2	Unprotected dug well	2	Open defecation	2
P_625	M	13	Orán	Rural	2	Unprotected dug well	2	Open defecation	2
P_626	M	5	Orán	Rural	2	Unprotected dug well	2	Open defecation	2
P_627	M	52	Orán	Rural	2	Unprotected dug well	1	Flush/pour to septic tank	2
P_628	F	31	Orán	Rural	2	Unprotected dug well	2	Pit latrine without slab or platform	2
P_629	F	17	Orán	Rural	2	Unprotected dug well	2	Pit latrine without slab or platform	2
P_630	M	16	Orán	Rural	2	Unprotected dug well	2	Pit latrine without slab or platform	2
P_631	M	14	Orán	Rural	2	Unprotected dug well	2	Pit latrine without slab or platform	2
P_632	F	13	Orán	Rural	2	Unprotected dug well	2	Pit latrine without slab or platform	2
P_633	F	7	Orán	Rural	2	Unprotected dug well	2	Pit latrine without slab or platform	2
P_634	F	18	Orán	Rural	2	Unprotected dug well	2	Pit latrine without slab or platform	2
P_635	M	4	Orán	Rural	2	Unprotected dug well	2	Pit latrine without slab or platform	2
P_636	M	2	Orán	Rural	2	Unprotected dug well	2	Pit latrine without slab or platform	2
P_637	M	1	Orán	Rural	2	Unprotected dug well	2	Pit latrine without slab or platform	2
P_638	M		Orán	Rural	2	Unprotected dug well	2	Pit latrine without slab or platform	2
P_639	M	65	Orán	Rural	2	Unprotected dug well	2	Pit latrine without slab or platform	1
P_640	F	65	Orán	Rural	2	Unprotected dug well	2	Pit latrine without slab or platform	1
P_641	M	23	Orán	Rural	2	Unprotected dug well	2	Pit latrine without slab or platform	1
P_642	F	23	Orán	Rural	2	Unprotected dug well	2	Pit latrine without slab or platform	1
P_643	F	5	Orán	Rural	2	Unprotected dug well	2	Pit latrine without slab or platform	1
P_644	M	27	Orán	Rural	2	Unprotected dug well	2	Pit latrine without slab or platform	1
P_645	F	23	Orán	Rural	2	Unprotected dug well	2	Pit latrine without slab or platform	1
P_646	M	4	Orán	Rural	2	Unprotected dug well	2	Pit latrine without slab or platform	1
P_647	M	55	Orán	Rural	2	Unprotected dug well	2	Pit latrine without slab or platform	1
P_648	F	30	Orán	Rural	2	Unprotected dug well	2	Pit latrine without slab or platform	1
P_649	F	4	Orán	Rural	2	Unprotected dug well	2	Pit latrine without slab or platform	1
P_650	M	30	Orán	Rural	2	Unprotected dug well	2	Pit latrine without slab or platform	1
P_651	F	27	Orán	Rural	2	Unprotected dug well	2	Pit latrine without slab or platform	1
P_652	M	7	Orán	Rural	2	Unprotected dug well	2	Pit latrine without slab or platform	1
P_653	F	9	Orán	Rural	2	Unprotected dug well	2	Pit latrine without slab or platform	1
P_654	M	31	Orán	Rural	2	Unprotected dug well	2	Pit latrine without slab or platform	1
P_655	F	19	Orán	Rural	2	Unprotected dug well	2	Pit latrine without slab or platform	1
P_656	M	5	Orán	Rural	2	Unprotected dug well	2	Pit latrine without slab or platform	1
P_657	F	0	Orán	Rural	2	Unprotected dug well	2	Pit latrine without slab or platform	1
P_658	M	47	Orán	Rural	2	Unprotected dug well	2	Pit latrine without slab or platform	2
P_659	F	45	Orán	Rural	2	Unprotected dug well	2	Pit latrine without slab or platform	2
P_660	M	10	Orán	Rural	2	Unprotected dug well	2	Pit latrine without slab or platform	2
P_661	M	7	Orán	Rural	2	Unprotected dug well	2	Pit latrine without slab or platform	2
P_662	M	5	Orán	Rural	2	Unprotected dug well	2	Pit latrine without slab or platform	2
P_663	F	71	Orán	Rural	2	Unprotected dug well	2	Pit latrine without slab or platform	2
P_664	M	58	Orán	Rural	2	Unprotected dug well	2	Pit latrine without slab or platform	2
P_665	M	31	Orán	Rural	2	Unprotected dug well	2	Open defecation	1
P_666	F	29	Orán	Rural	2	Unprotected dug well	2	Open defecation	1
P_667	F	13	Orán	Rural	2	Unprotected dug well	2	Open defecation	1
P_668	M	4	Orán	Rural	2	Unprotected dug well	2	Open defecation	1
P_669	F	2	Orán	Rural	2	Unprotected dug well	2	Open defecation	1
P_670	M	50	Orán	Rural	2	Unprotected dug well	2	Pit latrine without slab or platform	1
P_671	F	47	Orán	Rural	2	Unprotected dug well	2	Pit latrine without slab or platform	1
P_672	F	14	Orán	Rural	2	Unprotected dug well	2	Pit latrine without slab or platform	1
P_673	M	12	Orán	Rural	2	Unprotected dug well	2	Pit latrine without slab or platform	1
P_674	M	9	Orán	Rural	2	Unprotected dug well	2	Pit latrine without slab or platform	1
P_675	F	7	Orán	Rural	2	Unprotected dug well	2	Pit latrine without slab or platform	1
P_676	F	21	Orán	Rural	2	Unprotected dug well	2	Pit latrine without slab or platform	1
P_677	F	5	Orán	Rural	2	Unprotected dug well	2	Pit latrine without slab or platform	1
P_678	M	18	Orán	Rural	2	Unprotected dug well	2	Pit latrine without slab or platform	1
P_679	M	1	Orán	Rural	2	Unprotected dug well	2	Pit latrine without slab or platform	1
P_680	M	46	Orán	Rural	2	Unprotected dug well	2	Pit latrine without slab or platform	1
P_681	M	16	Orán	Rural	2	Unprotected dug well	2	Pit latrine without slab or platform	1
P_682	M	21	Orán	Rural	2	Unprotected dug well	2	Pit latrine without slab or platform	1
P_683	M	47	Orán	Rural	2	Unprotected dug well	2	Pit latrine without slab or platform	1
P_684	F	22	Orán	Rural	2	Unprotected dug well	2	Pit latrine without slab or platform	1
P_685	M	20	Orán	Rural	2	Unprotected dug well	2	Pit latrine without slab or platform	1
P_686	M	18	Orán	Rural	2	Unprotected dug well	2	Pit latrine without slab or platform	1
P_687	M	16	Orán	Rural	2	Unprotected dug well	2	Pit latrine without slab or platform	1
P_688	F	14	Orán	Rural	2	Unprotected dug well	2	Pit latrine without slab or platform	1
P_689	F	8	Orán	Rural	2	Unprotected dug well	2	Pit latrine without slab or platform	1
P_690	F	12	Orán	Rural	2	Unprotected dug well	2	Pit latrine without slab or platform	1
P_691	M	55	Orán	Rural	2	Unprotected dug well	2	Pit latrine without slab or platform	2
P_692	F	39	Orán	Rural	2	Unprotected dug well	2	Pit latrine without slab or platform	2
P_693	F	15	Orán	Rural	2	Unprotected dug well	2	Pit latrine without slab or platform	2
P_694	F	8	Orán	Rural	2	Unprotected dug well	2	Pit latrine without slab or platform	2
P_695	F	6	Orán	Rural	2	Unprotected dug well	2	Pit latrine without slab or platform	2
P_696	M	6	Orán	Rural	2	Unprotected dug well	2	Pit latrine without slab or platform	2
P_697	M	26	Orán	Rural	2	Unprotected dug well	2	Pit latrine without slab or platform	2
P_698	M	0	Orán	Rural	2	Unprotected dug well	2	Pit latrine without slab or platform	2
P_699	M	24	Orán	Rural	2	Unprotected dug well	2	Open defecation	1
P_700	F	16	Orán	Rural	2	Unprotected dug well	2	Open defecation	1
P_701	M	1	Orán	Rural	2	Unprotected dug well	2	Open defecation	1
P_702	M	10	Orán	Rural	2	Unprotected dug well	2	Open defecation	1
P_703	M	37	Orán	Rural	2	Unprotected dug well	2	Open defecation	2
P_704	F	28	Orán	Rural	2	Unprotected dug well	2	Open defecation	2
P_705	F	9	Orán	Rural	2	Unprotected dug well	2	Open defecation	2
P_706	F	1	Orán	Rural	2	Unprotected dug well	2	Open defecation	2
P_707	M	39	Orán	Rural	2	Unprotected dug well	2	Open defecation	1
P_708	F	35	Orán	Rural	2	Unprotected dug well	2	Open defecation	1
P_709	M	16	Orán	Rural	2	Unprotected dug well	2	Open defecation	1
P_710	M	14	Orán	Rural	2	Unprotected dug well	2	Open defecation	1
P_711	M	60	Orán	Rural	2	Unprotected dug well	2	Pit latrine without slab or platform	2
P_712	M	45	Orán	Rural	2	Unprotected dug well	2	Pit latrine without slab or platform	1
P_713	F	21	Orán	Rural	2	Unprotected dug well	2	Pit latrine without slab or platform	1
P_714	M	18	Orán	Rural	2	Unprotected dug well	2	Pit latrine without slab or platform	1
P_715	M	12	Orán	Rural	2	Unprotected dug well	2	Pit latrine without slab or platform	1
P_716	F	11	Orán	Rural	2	Unprotected dug well	2	Pit latrine without slab or platform	1
P_717	M	37	Orán	Rural	2	Unprotected dug well	2	Open defecation	1
P_718	M	38	Orán	Rural	2	Unprotected dug well	2	Open defecation	1
P_719	F	65	Orán	Rural	2	Unprotected dug well	2	Pit latrine without slab or platform	1
P_720	M	27	Orán	Rural	2	Unprotected dug well	2	Pit latrine without slab or platform	1
P_721	F	24	Orán	Rural	2	Unprotected dug well	2	Pit latrine without slab or platform	1
P_722	M	16	Orán	Rural	2	Unprotected dug well	2	Pit latrine without slab or platform	1
P_723	F	20	Orán	Rural	2	Unprotected dug well	2	Pit latrine without slab or platform	1
P_724	M	50	Orán	Rural	2	Unprotected dug well	2	Pit latrine without slab or platform	1
P_725	M	43	Orán	Rural	2	Unprotected dug well	2	Open defecation	1
P_726	M	56	Orán	Rural	2	Unprotected dug well	2	Open defecation	1
P_727	M	38	Orán	Rural	2	Unprotected dug well	2	Open defecation	1
P_728	M	43	Orán	Rural	2	Unprotected dug well	2	Pit latrine without slab or platform	1
P_729	F	44	Orán	Rural	2	Unprotected dug well	2	Pit latrine without slab or platform	1
P_730	F	19	Orán	Rural	2	Unprotected dug well	2	Pit latrine without slab or platform	1
P_731	M	16	Orán	Rural	2	Unprotected dug well	2	Pit latrine without slab or platform	1
P_732	F	16	Orán	Rural	2	Unprotected dug well	2	Pit latrine without slab or platform	1
P_733	M	14	Orán	Rural	2	Unprotected dug well	2	Pit latrine without slab or platform	1
P_734	M	13	Orán	Rural	2	Unprotected dug well	2	Pit latrine without slab or platform	1
P_735	M	6	Orán	Rural	2	Unprotected dug well	2	Pit latrine without slab or platform	1
P_736	F	4	Orán	Rural	2	Unprotected dug well	2	Pit latrine without slab or platform	1
P_737	M	1	Orán	Rural	2	Unprotected dug well	2	Pit latrine without slab or platform	1
P_738	M	11	Orán	Rural	2	Unprotected dug well	2	Pit latrine without slab or platform	1
P_739	F	20	Orán	Rural	2	Unprotected dug well	2	Pit latrine without slab or platform	1
P_740	M	34	Orán	Rural	2	Unprotected dug well	2	Open defecation	1
P_741	F	23	Orán	Rural	2	Unprotected dug well	2	Pit latrine without slab or platform	1
P_742	F	0	Orán	Rural	2	Unprotected dug well	2	Pit latrine without slab or platform	1
P_743	M	22	Orán	Rural	2	Unprotected dug well	2	Open defecation	1
P_744	F	32	Orán	Rural	2	Unprotected dug well	2	Open defecation	1
P_745	M	13	Orán	Rural	2	Unprotected dug well	2	Open defecation	1
P_746	F	11	Orán	Rural	2	Unprotected dug well	2	Open defecation	1
P_747	M	28	Orán	Rural	2	Unprotected dug well	2	Open defecation	1
P_748	M	54	Orán	Rural	2	Unprotected dug well	2	Open defecation	1
P_749	F	55	Orán	Rural	2	Unprotected dug well	2	Open defecation	1
P_750	M	32	Orán	Rural	2	Unprotected dug well	2	Pit latrine without slab or platform	2
P_751	F	30	Orán	Rural	2	Unprotected dug well	2	Pit latrine without slab or platform	2
P_752	M	10	Orán	Rural	2	Unprotected dug well	2	Pit latrine without slab or platform	2
P_753	M	5	Orán	Rural	2	Unprotected dug well	2	Pit latrine without slab or platform	2
P_754	M	70	Orán	Rural	2	Unprotected dug well	2	Open defecation	2
P_755	M	53	Orán	Rural	2	Unprotected dug well	2	Pit latrine without slab or platform	1
P_756	F	56	Orán	Rural	2	Unprotected dug well	2	Pit latrine without slab or platform	1
P_757	M	65	Orán	Rural	2	Unprotected dug well	2	Pit latrine without slab or platform	2
P_758	M	32	Orán	Rural	2	Unprotected dug well	2	Pit latrine without slab or platform	2
P_759	F	23	Orán	Rural	2	Unprotected dug well	2	Pit latrine without slab or platform	2
P_760	M	60	Orán	Rural	2		2	Open defecation	2
P_761	M		Orán	Rural	2		2	Open defecation	2
P_762	M	59	Orán	Rural	2		2	Open defecation	2
P_763	M	15	Orán	Rural	2	Unprotected dug well	2	Pit latrine without slab or platform	2
P_764	M	7	Orán	Rural	2	Unprotected dug well	2	Pit latrine without slab or platform	2
P_765	M	4	Orán	Rural	2	Unprotected dug well	2	Pit latrine without slab or platform	2
P_766	M	2	Orán	Rural	2	Unprotected dug well	2	Pit latrine without slab or platform	2
P_767	M	77	Orán	Rural	2	Unprotected dug well	2	Open defecation	1
P_768	M	53	Orán	Rural	2	Unprotected dug well	2	Open defecation	2
P_769	M	53	Orán	Rural	2	Unprotected dug well	2	Open defecation	2
P_770	M	49	Orán	Rural	2	Unprotected dug well	2	Pit latrine without slab or platform	1
P_771	F	45	Orán	Rural	2	Unprotected dug well	2	Pit latrine without slab or platform	1
P_772	M	19	Orán	Rural	2	Unprotected dug well	2	Pit latrine without slab or platform	1
P_773	M	18	Orán	Rural	2	Unprotected dug well	2	Pit latrine without slab or platform	1
P_774	M	17	Orán	Rural	2	Unprotected dug well	2	Pit latrine without slab or platform	1
P_775	F	16	Orán	Rural	2	Unprotected dug well	2	Pit latrine without slab or platform	1
P_776	F	9	Orán	Rural	2	Unprotected dug well	2	Pit latrine without slab or platform	1
P_777	M	8	Orán	Rural	2	Unprotected dug well	2	Pit latrine without slab or platform	1
P_778	M	37	Orán	Rural	2	Unprotected dug well	1	Flush/pour to septic tank	1
P_779	F	40	Orán	Rural	2	Unprotected dug well	1	Flush/pour to septic tank	1
P_780	M	19	Orán	Rural	2	Unprotected dug well	1	Flush/pour to septic tank	1
P_781	M	18	Orán	Rural	2	Unprotected dug well	1	Flush/pour to septic tank	1
P_782	M	16	Orán	Rural	2	Unprotected dug well	1	Flush/pour to septic tank	1
P_783	M	4	Orán	Rural	2	Unprotected dug well	1	Flush/pour to septic tank	1
P_784	M	44	Orán	Rural	2	Unprotected dug well	1	Flush/pour to septic tank	1
P_785	M	21	Orán	Rural	2	Unprotected dug well	1	Flush/pour to septic tank	1
P_786	F	18	Orán	Rural	2	Unprotected dug well	1	Flush/pour to septic tank	1
P_787	F	16	Orán	Rural	2	Unprotected dug well	1	Flush/pour to septic tank	1
P_788	M	14	Orán	Rural	2	Unprotected dug well	1	Flush/pour to septic tank	1
P_789	M	2	Orán	Rural	2	Unprotected dug well	1	Flush/pour to septic tank	1
P_790	M	0	Orán	Rural	2	Unprotected dug well	1	Flush/pour to septic tank	1
P_791	M	24	Orán	Rural	2	Unprotected dug well	1	Flush/pour to septic tank	1
P_792	F	50	Orán	Rural	2	Unprotected dug well	1	Flush/pour to septic tank	1
P_793	F	18	Orán	Rural	2	Unprotected dug well	1	Flush/pour to septic tank	1
P_794	F	5	Orán	Rural	2	Unprotected dug well	1	Flush/pour to septic tank	1
P_795	F	35	Orán	Rural	2	Unprotected dug well	1	Flush/pour to septic tank	1
P_796	M	30	Orán	Rural	2	Unprotected dug well	1	Flush/pour to septic tank	1
P_797	F	28	Orán	Rural	2	Unprotected dug well	1	Flush/pour to septic tank	1
P_798	F	3	Orán	Rural	2	Unprotected dug well	1	Flush/pour to septic tank	1
P_799	F	1	Orán	Rural	2	Unprotected dug well	1	Flush/pour to septic tank	1
P_800	M	47	Orán	Rural	2	Unprotected dug well	2	Pit latrine without slab or platform	1
P_801	F	48	Orán	Rural	2	Unprotected dug well	2	Pit latrine without slab or platform	1
P_802	F	22	Orán	Rural	2	Unprotected dug well	2	Pit latrine without slab or platform	1
P_803	F	19	Orán	Rural	2	Unprotected dug well	2	Pit latrine without slab or platform	1
P_804	M	16	Orán	Rural	2	Unprotected dug well	2	Pit latrine without slab or platform	1
P_805	F	14	Orán	Rural	2	Unprotected dug well	2	Pit latrine without slab or platform	1
P_806	M	12	Orán	Rural	2	Unprotected dug well	2	Pit latrine without slab or platform	1
P_807	F	79	Orán	Rural	2	Unprotected dug well	1	Flush/pour to septic tank	1
P_808	F	38	Orán	Rural	2	Unprotected dug well	1	Flush/pour to septic tank	1
P_809	M	20	Orán	Rural	2	Unprotected dug well	1	Flush/pour to septic tank	1
P_810	M	7	Orán	Rural	2	Unprotected dug well	1	Flush/pour to septic tank	1
P_811	M	27	Orán	Rural	2	Unprotected dug well	2	Pit latrine without slab or platform	1
P_812	F	25	Orán	Rural	2	Unprotected dug well	2	Pit latrine without slab or platform	1
P_813	M	7	Orán	Rural	2	Unprotected dug well	2	Pit latrine without slab or platform	1
P_814	F	5	Orán	Rural	2	Unprotected dug well	2	Pit latrine without slab or platform	1
P_815	F	16	Orán	Rural	2		2	Open defecation	2
P_816	M	18	Orán	Rural	2		2	Open defecation	2
P_817	M	41	Orán	Rural	2		2	Open defecation	2
P_818	M	19	Orán	Rural	2		2	Open defecation	2
P_819	M	9	Orán	Rural	2		2	Open defecation	2
P_820	M	16	Orán	Rural	2		2	Open defecation	2
P_821	M	24	Orán	Rural	2		2	Open defecation	2
P_822	M	3	Orán	Rural	2	Unprotected dug well	2	Pit latrine without slab or platform	1
P_823	M	17	Orán	Rural	2		2	Open defecation	2
P_824	F	15	Orán	Rural	2		2	Open defecation	2
P_825	F	18	Orán	Rural	2		2	Open defecation	2
P_826	F	2	Orán	Rural	2		2	Open defecation	2
P_827	F	22	Orán	Rural	2		2	Open defecation	2
P_828	M	16	Orán	Rural	2		2	Open defecation	2
P_829	M	28	Orán	Rural	2		2	Open defecation	2
P_830	M	69	Orán	Rural	2		2	Open defecation	2
P_831	M	14	Orán	Rural	2		2	Open defecation	2
P_832	M		Orán	Rural	2		2	Open defecation	2
P_833	M	16	Orán	Rural	2		2	Open defecation	2
P_834	M	19	Orán	Rural	2		2	Open defecation	2
P_835	M	20	Orán	Rural	2		2	Open defecation	2
P_836	M	53	Orán	Rural	2		2	Open defecation	2
P_837	M	15	Orán	Rural	2		2	Open defecation	2
P_838	F	19	Orán	Rural	2		2	Open defecation	2
P_839	M	17	Orán	Rural	2		2	Open defecation	2
P_840	M	20	Orán	Rural	2		2	Open defecation	2
P_841	M	28	Orán	Rural	2		2	Open defecation	2
P_842	M	31	Orán	Rural	2		2	Open defecation	2
P_843	M	20	Orán	Rural	2		2	Open defecation	2
P_844	M	15	Orán	Rural	2		2	Open defecation	2
P_845	M	17	Orán	Rural	2		2	Open defecation	2
P_846	M	19	Orán	Rural	2		2	Open defecation	2
P_847	F	16	Orán	Rural	2		2	Open defecation	2
P_848	M	30	Orán	Urbano	1	Piped household water	2	Pit latrine without slab or platform	1
P_849	F	28	Orán	Urbano	1	Piped household water	2	Pit latrine without slab or platform	1
P_850	F	7	Orán	Urbano	1	Piped household water	2	Pit latrine without slab or platform	1
P_851	M	4	Orán	Urbano	1	Piped household water	2	Pit latrine without slab or platform	1
P_852	M	2	Orán	Urbano	1	Piped household water	2	Pit latrine without slab or platform	1
P_853	M	36	Orán	Urbano	1	Piped household water	2	Pit latrine without slab or platform	1
P_854	F	37	Orán	Urbano	1	Piped household water	2	Pit latrine without slab or platform	1
P_855	M	15	Orán	Urbano	1	Piped household water	2	Pit latrine without slab or platform	1
P_856	F	12	Orán	Urbano	1	Piped household water	2	Pit latrine without slab or platform	1
P_857	M	44	Orán	Urbano	1	Piped household water	2	Pit latrine without slab or platform	1
P_858	F	41	Orán	Urbano	1	Piped household water	2	Pit latrine without slab or platform	2
P_859	F	22	Orán	Urbano	1	Piped household water	2	Pit latrine without slab or platform	2
P_860	M	5	Orán	Urbano	1	Piped household water	1	Flush/pour to piped sewer system	1
P_861	F	21	Orán	Urbano	1	Piped household water	2	Pit latrine without slab or platform	2
P_862	F	19	Orán	Urbano	1	Piped household water	2	Pit latrine without slab or platform	2
P_863	M	16	Orán	Urbano	1	Piped household water	2	Pit latrine without slab or platform	2
P_864	F	15	Orán	Urbano	1	Piped household water	2	Pit latrine without slab or platform	2
P_865	F	3	Orán	Urbano	1	Piped household water	2	Pit latrine without slab or platform	2
P_866	F	38	Orán	Urbano	1	Piped household water	1	Flush/pour to septic tank	2
P_867	M	46	Orán	Urbano	1	Piped household water	1	Flush/pour to septic tank	2
P_868	M	16	Orán	Urbano	1	Piped household water	1	Flush/pour to septic tank	2
P_869	F	11	Orán	Urbano	1	Piped household water	1	Flush/pour to septic tank	2
P_870	M	24	Orán	Urbano	1	Piped household water	2	Pit latrine without slab or platform	2
P_871	M	9	Orán	Urbano	1	Piped household water	1	Flush/pour to septic tank	2
P_872	M	3	Orán	Urbano	1	Piped household water	1	Flush/pour to septic tank	2
P_873	M	30	Orán	Urbano	1	Piped household water	1	Flush/pour to septic tank	2
P_874	F	25	Orán	Urbano	1	Piped household water	1	Flush/pour to septic tank	2
P_875	M	7	Orán	Urbano	1	Piped household water	1	Flush/pour to septic tank	2
P_876	F	0	Orán	Urbano	1	Piped household water	1	Flush/pour to septic tank	2
P_877	M	42	Orán	Urbano	1	Piped household water	1	Flush/pour to septic tank	2
P_878	M	36	Orán	Urbano	1	Piped household water	1	Flush/pour to septic tank	2
P_879	F	20	Orán	Urbano	1	Piped household water	1	Flush/pour to septic tank	2
P_880	F	12	Orán	Urbano	1	Piped household water	1	Flush/pour to septic tank	2
P_881	M	28	Orán	Urbano	1	Piped household water	2	Pit latrine without slab or platform	2
P_882	F	27	Orán	Urbano	1	Piped household water	1	Flush/pour to septic tank	2
P_883	M	8	Orán	Urbano	1	Piped household water	1	Flush/pour to septic tank	2
P_884	M	5	Orán	Urbano	1	Piped household water	1	Flush/pour to septic tank	2
P_885	M	3	Orán	Urbano	1	Piped household water	1	Flush/pour to septic tank	2
P_886	M	32	Orán	Urbano	1	Piped household water	2	Open defecation	2
P_887	F	28	Orán	Urbano	1	Piped household water	1	Flush/pour to septic tank	2
P_888	M	12	Orán	Urbano	1	Piped household water	1	Flush/pour to septic tank	2
P_889	M	10	Orán	Urbano	1	Piped household water	1	Flush/pour to septic tank	2
P_890	F	9	Orán	Urbano	1	Piped household water	1	Flush/pour to septic tank	2
P_891	M	6	Orán	Urbano	1	Piped household water	1	Flush/pour to septic tank	2
P_892	F	2	Orán	Urbano	1	Piped household water	1	Flush/pour to septic tank	2
P_893	M	32	Orán	Urbano	1	Piped household water	2	Pit latrine without slab or platform	2
P_894	F	30	Orán	Urbano	1	Piped household water	2	Pit latrine without slab or platform	2
P_895	F	16	Orán	Urbano	1	Piped household water	2	Pit latrine without slab or platform	2
P_896	M	10	Orán	Urbano	1	Piped household water	2	Pit latrine without slab or platform	2
P_897	F	5	Orán	Urbano	1	Piped household water	2	Pit latrine without slab or platform	2
P_898	M	42	Orán	Urbano	1	Piped household water	1	Flush/pour to septic tank	2
P_899	F	35	Orán	Urbano	1	Piped household water	1	Flush/pour to septic tank	2
P_900	F	11	Orán	Urbano	1	Piped household water	1	Flush/pour to septic tank	2
P_901	M	5	Orán	Urbano	1	Piped household water	1	Flush/pour to septic tank	2
P_902	F	38	Orán	Urbano	1	Piped household water	2	Pit latrine without slab or platform	1
P_903	M	26	Orán	Urbano	1	Piped household water	2	Pit latrine without slab or platform	1
P_904	M	5	Orán	Urbano	1	Piped household water	2	Pit latrine without slab or platform	1
P_905	M	17	Orán	Urbano	1	Piped household water	2	Pit latrine without slab or platform	1
P_906	F	2	Orán	Urbano	1	Piped household water	2	Pit latrine without slab or platform	1
P_907	M	11	Orán	Urbano	1	Piped household water	1	Flush/pour to septic tank	1
P_908	F	15	Orán	Urbano	1	Piped household water	1	Flush/pour to septic tank	1
P_909	F	30	Orán	Urbano	1	Piped household water	1	Flush/pour to septic tank	1
P_910	M	11	Orán	Urbano	1	Piped household water	1	Flush/pour to septic tank	1
P_911	M	11	Orán	Urbano	1	Piped household water	1	Flush/pour to septic tank	1
P_912	F	24	Orán	Urbano	1	Piped household water	2	Pit latrine without slab or platform	1
P_913	M	8	Orán	Urbano	1	Piped household water	1	Flush/pour to septic tank	1
P_914	F	2	Orán	Urbano	1	Piped household water	1	Flush/pour to septic tank	1
P_915	M	24	Orán	Urbano	1	Piped household water	2	Pit latrine without slab or platform	1
P_916	F	1	Orán	Urbano	1	Piped household water	1	Flush/pour to septic tank	2
P_917	M	23	Orán	Urbano	1	Piped household water	2	Pit latrine without slab or platform	2
P_918	M	35	Orán	Urbano	1	Piped household water	1	Flush/pour to septic tank	2
P_919	M	6	Orán	Urbano	1	Piped household water	1	Flush/pour to septic tank	2
P_920	F	29	Orán	Urbano	1	Piped household water	1	Flush/pour to septic tank	2
P_921	F	8	Orán	Urbano	1	Piped household water	1	Flush/pour to septic tank	2
P_922	M	36	Orán	Urbano	1	Piped household water	1	Flush/pour to septic tank	1
P_923	F	36	Orán	Urbano	1	Piped household water	1	Flush/pour to septic tank	1
P_924	F	18	Orán	Urbano	1	Piped household water	1	Flush/pour to septic tank	1
P_925	M	8	Orán	Urbano	1	Piped household water	1	Flush/pour to septic tank	1
P_926	M	3	Orán	Urbano	1	Piped household water	1	Flush/pour to septic tank	1
P_927	F	33	Orán	Urbano	1	Piped household water	2	Pit latrine without slab or platform	1
P_928	F	8	Orán	Urbano	1	Piped household water	2	Pit latrine without slab or platform	1
P_929	M	10	Orán	Urbano	1	Piped household water	2	Pit latrine without slab or platform	1
P_930	M	27	Orán	Urbano	1	Piped household water	2	Pit latrine without slab or platform	2
P_931	F	27	Orán	Urbano	1	Piped household water	2	Pit latrine without slab or platform	2
P_932	F	9	Orán	Urbano	1	Piped household water	2	Pit latrine without slab or platform	2
P_933	F	5	Orán	Urbano	1	Piped household water	2	Pit latrine without slab or platform	2
P_934	M	4	Orán	Urbano	1	Piped household water	2	Pit latrine without slab or platform	2
P_935	M	39	Orán	Urbano	1	Piped household water	2	Pit latrine without slab or platform	1
P_936	F	28	Orán	Urbano	1	Piped household water	2	Pit latrine without slab or platform	1
P_937	F	13	Orán	Urbano	1	Piped household water	2	Pit latrine without slab or platform	1
P_938	M	11	Orán	Urbano	1	Piped household water	2	Pit latrine without slab or platform	1
P_939	F	11	Orán	Urbano	1	Piped household water	2	Pit latrine without slab or platform	1
P_940	F	6	Orán	Urbano	1	Piped household water	2	Pit latrine without slab or platform	1
P_941	F	4	Orán	Urbano	1	Piped household water	2	Pit latrine without slab or platform	1
P_942	M	44	Orán	Urbano	1	Piped household water	2	Pit latrine without slab or platform	2
P_943	F	37	Orán	Urbano	1	Piped household water	2	Pit latrine without slab or platform	1
P_944	F	16	Orán	Urbano	1	Piped household water	2	Pit latrine without slab or platform	1
P_945	M	14	Orán	Urbano	1	Piped household water	2	Pit latrine without slab or platform	1
P_946	M	9	Orán	Urbano	1	Piped household water	2	Pit latrine without slab or platform	1
P_947	F	6	Orán	Urbano	1	Piped household water	2	Pit latrine without slab or platform	1
P_948	F	4	Orán	Urbano	1	Piped household water	2	Pit latrine without slab or platform	1
P_949	F	1	Orán	Urbano	1	Piped household water	2	Pit latrine without slab or platform	1
P_950	M	1	Orán	Urbano	1	Piped household water	2	Pit latrine without slab or platform	1
P_951	M	12	Orán	Urbano	1	Piped household water	2	Pit latrine without slab or platform	1
P_952	F	25	Orán	Urbano	1	Piped household water	2	Pit latrine without slab or platform	2
P_953	F	27	Orán	Urbano	1	Piped household water	2	Pit latrine without slab or platform	2
P_954	F	6	Orán	Urbano	1	Piped household water	2	Pit latrine without slab or platform	2
P_955	F	4	Orán	Urbano	1	Piped household water	2	Pit latrine without slab or platform	2
P_956	M	28	Orán	Urbano	1	Piped household water	2	Pit latrine without slab or platform	2
P_957	F	25	Orán	Urbano	1	Piped household water	2	Pit latrine without slab or platform	2
P_958	F	6	Orán	Urbano	1	Piped household water	2	Pit latrine without slab or platform	2
P_959	F	4	Orán	Urbano	1	Piped household water	2	Pit latrine without slab or platform	2
P_960	F	2	Orán	Urbano	1	Piped household water	2	Pit latrine without slab or platform	2
P_961	M	0	Orán	Urbano	1	Piped household water	2	Pit latrine without slab or platform	2
P_962	M	35	Orán	Urbano	1	Piped household water	2	Pit latrine without slab or platform	1
P_963	F	35	Orán	Urbano	1	Piped household water	2	Pit latrine without slab or platform	1
P_964	F	15	Orán	Urbano	1	Piped household water	2	Pit latrine without slab or platform	1
P_965	F	12	Orán	Urbano	1	Piped household water	2	Pit latrine without slab or platform	1
P_966	F	10	Orán	Urbano	1	Piped household water	2	Pit latrine without slab or platform	1
P_967	F	7	Orán	Urbano	1	Piped household water	2	Pit latrine without slab or platform	1
P_968	M	4	Orán	Urbano	1	Piped household water	2	Pit latrine without slab or platform	1
P_969	M	29	Orán	Urbano	1	Piped household water	2	Pit latrine without slab or platform	2
P_970	F	28	Orán	Urbano	1	Piped household water	2	Pit latrine without slab or platform	2
P_971	F	10	Orán	Urbano	1	Piped household water	2	Pit latrine without slab or platform	2
P_972	F	5	Orán	Urbano	1	Piped household water	2	Pit latrine without slab or platform	2
P_973	M	13	Orán	Urbano	1	Piped household water	2	Pit latrine without slab or platform	2
P_974	M	40	Orán	Urbano	1	Piped household water	2	Pit latrine without slab or platform	2
P_975	F	35	Orán	Urbano	1	Piped household water	2	Pit latrine without slab or platform	2
P_976	F	22	Orán	Urbano	1	Piped household water	2	Pit latrine without slab or platform	2
P_977	F	19	Orán	Urbano	1	Piped household water	2	Pit latrine without slab or platform	2
P_978	F	17	Orán	Urbano	1	Piped household water	2	Pit latrine without slab or platform	2
P_979	F	14	Orán	Urbano	1	Piped household water	2	Pit latrine without slab or platform	2
P_980	F	8	Orán	Urbano	1	Piped household water	2	Pit latrine without slab or platform	2
P_981	F	4	Orán	Urbano	1	Piped household water	2	Pit latrine without slab or platform	2
P_982	M	3	Orán	Urbano	1	Piped household water	2	Pit latrine without slab or platform	2
P_983	F	10	Orán	Urbano	1	Piped household water	2	Pit latrine without slab or platform	2
P_984	M	20	Orán	Urbano	1	Piped household water	2	Pit latrine without slab or platform	2
P_985	M	32	Orán	Urbano	1	Piped household water	2	Pit latrine without slab or platform	1
P_986	F	27	Orán	Urbano	1	Piped household water	2	Pit latrine without slab or platform	1
P_987	F	8	Orán	Urbano	1	Piped household water	2	Pit latrine without slab or platform	1
P_988	F	6	Orán	Urbano	1	Piped household water	2	Pit latrine without slab or platform	1
P_989	M	1	Orán	Urbano	1	Piped household water	2	Pit latrine without slab or platform	1
P_990	M	21	Orán	Urbano	1	Piped household water	1	Flush/pour to septic tank	1
P_991	M	37	Orán	Urbano	1	Piped household water	2	Pit latrine without slab or platform	1
P_992	F	36	Orán	Urbano	1	Piped household water	2	Pit latrine without slab or platform	1
P_993	F	16	Orán	Urbano	1	Piped household water	2	Pit latrine without slab or platform	1
P_994	M	12	Orán	Urbano	1	Piped household water	2	Pit latrine without slab or platform	1
P_995	F	6	Orán	Urbano	1	Piped household water	2	Pit latrine without slab or platform	1
P_996	M	4	Orán	Urbano	1	Piped household water	2	Pit latrine without slab or platform	1
P_997	M	33	Orán	Urbano	1	Piped household water	2	Pit latrine without slab or platform	1
P_998	F	35	Orán	Urbano	1	Piped household water	2	Pit latrine without slab or platform	1
P_999	F	11	Orán	Urbano	1	Piped household water	2	Pit latrine without slab or platform	1
P_1000	F	10	Orán	Urbano	1	Piped household water	2	Pit latrine without slab or platform	1
P_1001	M	7	Orán	Urbano	1	Piped household water	2	Pit latrine without slab or platform	1
P_1002	M	37	Orán	Urbano	1	Piped household water	2	Pit latrine without slab or platform	2
P_1003	F	36	Orán	Urbano	1	Piped household water	2	Pit latrine without slab or platform	2
P_1004	M	15	Orán	Urbano	1	Piped household water	2	Pit latrine without slab or platform	1
P_1005	M	13	Orán	Urbano	1	Piped household water	2	Pit latrine without slab or platform	1
P_1006	F	11	Orán	Urbano	1	Piped household water	2	Pit latrine without slab or platform	1
P_1007	F	9	Orán	Urbano	1	Piped household water	2	Pit latrine without slab or platform	1
P_1008	M	19	Orán	Urbano	1	Piped household water	2	Pit latrine without slab or platform	1
P_1009	F	30	Orán	Urbano	1	Piped household water	2	Pit latrine without slab or platform	1
P_1010	F	11	Orán	Urbano	1	Piped household water	2	Pit latrine without slab or platform	1
P_1011	M	23	Orán	Urbano	1	Piped household water	2	Pit latrine without slab or platform	2
P_1012	F	23	Orán	Urbano	1	Piped household water	2	Pit latrine without slab or platform	2
P_1013	F	3	Orán	Urbano	1	Piped household water	2	Pit latrine without slab or platform	2
P_1014	M	1	Orán	Urbano	1	Piped household water	2	Pit latrine without slab or platform	2
P_1015	M	39	Orán	Urbano	1	Piped household water	2	Pit latrine without slab or platform	2
P_1016	F	36	Orán	Urbano	1	Piped household water	2	Pit latrine without slab or platform	2
P_1017	M	21	Orán	Urbano	1	Piped household water	2	Pit latrine without slab or platform	2
P_1018	M	19	Orán	Urbano	1	Piped household water	2	Pit latrine without slab or platform	2
P_1019	F	16	Orán	Urbano	1	Piped household water	2	Pit latrine without slab or platform	2
P_1020	M	11	Orán	Urbano	1	Piped household water	2	Pit latrine without slab or platform	2
P_1021	F	6	Orán	Urbano	1	Piped household water	2	Pit latrine without slab or platform	2
P_1022	M	35	Orán	Urbano	1	Piped household water	2	Pit latrine without slab or platform	2
P_1023	F	26	Orán	Urbano	1	Piped household water	2	Pit latrine without slab or platform	2
P_1024	F	11	Orán	Urbano	1	Piped household water	2	Pit latrine without slab or platform	2
P_1025	F	5	Orán	Urbano	1	Piped household water	2	Pit latrine without slab or platform	2
P_1026	M	3	Orán	Urbano	1	Piped household water	2	Pit latrine without slab or platform	2
P_1027	F	1	Orán	Urbano	1	Piped household water	2	Pit latrine without slab or platform	2
P_1028	M	42	Orán	Urbano	1	Piped household water	2	Pit latrine without slab or platform	2
P_1029	F	47	Orán	Urbano	1	Piped household water	2	Pit latrine without slab or platform	2
P_1030	F	4	Orán	Urbano	1	Piped household water	2	Pit latrine without slab or platform	2
P_1031	F	4	Orán	Urbano	1	Piped household water	1	Flush/pour to piped sewer system	2
P_1032	M	11	Orán	Urbano	1	Piped household water	1	Flush/pour to piped sewer system	2
P_1033	M	9	Orán	Urbano	1	Piped household water	1	Flush/pour to piped sewer system	2
P_1034	M	26	Orán	Urbano	1	Piped household water	1	Flush/pour to piped sewer system	2
P_1035	F	21	Orán	Urbano	1	Piped household water	1	Flush/pour to piped sewer system	2
P_1036	F	2	Orán	Urbano	1	Piped household water	1	Flush/pour to piped sewer system	2
P_1037	M	15	Orán	Urbano	1	Piped household water	2	Pit latrine without slab or platform	2
P_1038	F	13	Orán	Urbano	1	Piped household water	2	Pit latrine without slab or platform	2
P_1039	F	8	Orán	Urbano	1	Piped household water	2	Pit latrine without slab or platform	2
P_1040	M	5	Orán	Urbano	1	Piped household water	2	Pit latrine without slab or platform	2
P_1041	M	3	Orán	Urbano	1	Piped household water	2	Pit latrine without slab or platform	2
P_1042	M	45	Orán	Urbano	1	Piped household water	1	Flush/pour to piped sewer system	1
P_1043	F	52	Orán	Urbano	1	Piped household water	1	Flush/pour to piped sewer system	1
P_1044	M	16	Orán	Urbano	1	Piped household water	1	Flush/pour to piped sewer system	1
P_1045	M	21	Orán	Urbano	1	Piped household water	1	Flush/pour to piped sewer system	2
P_1046	F	14	Orán	Urbano	1	Piped household water	1	Flush/pour to piped sewer system	2
P_1047	M	5	Orán	Urbano	1	Piped household water	2	Pit latrine without slab or platform	2
P_1048	F	12	Orán	Urbano	1	Piped household water	1	Flush/pour to piped sewer system	2
P_1049	F	18	Orán	Urbano	1	Piped household water	1	Flush/pour to piped sewer system	2
P_1050	F	0	Orán	Urbano	1	Piped household water	2	Pit latrine without slab or platform	2
P_1051	M	30	Orán	Urbano	1	Piped household water	2	Pit latrine without slab or platform	1
P_1052	F	37	Orán	Urbano	1	Piped household water	2	Pit latrine without slab or platform	1
P_1053	F	18	Orán	Urbano	1	Piped household water	2	Pit latrine without slab or platform	1
P_1054	F	18	Orán	Urbano	1	Piped household water	2	Pit latrine without slab or platform	1
P_1055	F	0	Orán	Urbano	1	Piped household water	2	Pit latrine without slab or platform	1
P_1056	M	44	Orán	Urbano	1	Piped household water	2	Pit latrine without slab or platform	2
P_1057	F	42	Orán	Urbano	1	Piped household water	2	Pit latrine without slab or platform	2
P_1058	F	10	Orán	Urbano	1	Piped household water	2	Pit latrine without slab or platform	2
P_1059	F	8	Orán	Urbano	1	Piped household water	2	Pit latrine without slab or platform	2
P_1060	M	4	Orán	Urbano	1	Piped household water	2	Pit latrine without slab or platform	2
P_1061	F	3	Orán	Urbano	1	Piped household water	2	Pit latrine without slab or platform	2
P_1062	M	33	Orán	Urbano	1	Piped household water	1	Flush/pour to septic tank	2
P_1063	F	31	Orán	Urbano	1	Piped household water	1	Flush/pour to septic tank	2
P_1064	M	12	Orán	Urbano	1	Piped household water	1	Flush/pour to septic tank	2
P_1065	M	10	Orán	Urbano	1	Piped household water	1	Flush/pour to septic tank	2
P_1066	F	6	Orán	Urbano	1	Piped household water	1	Flush/pour to septic tank	2
P_1067	F	7	Orán	Urbano	1	Piped household water	1	Flush/pour to septic tank	2
P_1068	M	4	Orán	Urbano	1	Piped household water	1	Flush/pour to septic tank	2
P_1069	M	26	Orán	Urbano	1	Piped household water	2	Pit latrine without slab or platform	2
P_1070	M	20	Orán	Urbano	1	Piped household water	2	Pit latrine without slab or platform	2
P_1071	M	19	Orán	Urbano	1	Piped household water	2	Pit latrine without slab or platform	2
P_1072	F	18	Orán	Urbano	1	Piped household water	2	Pit latrine without slab or platform	2
P_1073	F	10	Orán	Urbano	1	Piped household water	2	Pit latrine without slab or platform	2
P_1074	M	1	Orán	Urbano	1	Piped household water	2	Pit latrine without slab or platform	2
P_1075	F	40	Orán	Urbano	1	Piped household water	2	Pit latrine without slab or platform	2
P_1076	F	19	Orán	Urbano	1	Piped household water	2	Pit latrine without slab or platform	2
P_1077	M	17	Orán	Urbano	1	Piped household water	2	Pit latrine without slab or platform	2
P_1078	F	12	Orán	Urbano	1	Piped household water	2	Pit latrine without slab or platform	2
P_1079	F	4	Orán	Urbano	1	Piped household water	2	Pit latrine without slab or platform	2
P_1080	M	1	Orán	Urbano	1	Piped household water	2	Pit latrine without slab or platform	2
P_1081	F	37	Orán	Urbano	1	Piped household water	2	Open defecation	2
P_1082	M	37	Orán	Urbano	1	Piped household water	2	Open defecation	2
P_1083	M	19	Orán	Urbano	1	Piped household water	2	Open defecation	2
P_1084	M	15	Orán	Urbano	1	Piped household water	2	Open defecation	2
P_1085	F	12	Orán	Urbano	1	Piped household water	2	Open defecation	2
P_1086	M	10	Orán	Urbano	1	Piped household water	2	Open defecation	2
P_1087	F	8	Orán	Urbano	1	Piped household water	2	Open defecation	2
P_1088	F	4	Orán	Urbano	1	Piped household water	2	Open defecation	2
P_1089	M	2	Orán	Urbano	1	Piped household water	2	Open defecation	2
P_1090	F	18	Orán	Urbano	1	Piped household water	2	Open defecation	2
P_1091	M	29	Orán	Urbano	1	Piped household water	1	Flush/pour to septic tank	1
P_1092	F	42	Orán	Urbano	1	Piped household water	1	Flush/pour to piped sewer system	2
P_1093	M	41	Orán	Urbano	1	Piped household water	1	Flush/pour to piped sewer system	2
P_1094	M	5	Orán	Urbano	1	Piped household water	1	Flush/pour to piped sewer system	1
P_1095	F	27	Orán	Urbano	1	Piped household water	2	Pit latrine without slab or platform	2
P_1096	M	13	Orán	Urbano	1	Piped household water	1	Flush/pour to septic tank	2
P_1097	F	5	Orán	Urbano	1	Piped household water	1	Flush/pour to septic tank	2
P_1098	F	3	Orán	Urbano	1	Piped household water	1	Flush/pour to septic tank	2
P_1099	M	19	Orán	Urbano	1	Piped household water	1	Flush/pour to septic tank	1
P_1100	M	33	Orán	Urbano	1	Piped household water	1	Flush/pour to septic tank	2
P_1101	M	7	Orán	Urbano	1	Piped household water	1	Flush/pour to piped sewer system	1
P_1102	F	45	Orán	Urbano	1	Piped household water	2	Pit latrine without slab or platform	2
P_1103	F	3	Orán	Urbano	1	Piped household water	1	Flush/pour to piped sewer system	1
P_1104	F	17	Orán	Urbano	1	Piped household water	1	Flush/pour to septic tank	1
P_1105	F	47	Orán	Urbano	1	Piped household water	1	Flush/pour to septic tank	1
P_1106	M	0	Orán	Urbano	1	Piped household water	1	Flush/pour to piped sewer system	1
P_1107	F	14	Orán	Urbano	1	Piped household water	1	Flush/pour to septic tank	1
P_1108	M	12	Orán	Urbano	1	Piped household water	1	Flush/pour to septic tank	1
P_1109	F	10	Orán	Urbano	1	Piped household water	1	Flush/pour to septic tank	1
P_1110	F	0	Orán	Urbano	1	Piped household water	1	Flush/pour to septic tank	2
P_1111	F	8	Orán	Urbano	1	Piped household water	1	Flush/pour to septic tank	1
P_1112	F	26	Orán	Urbano	1	Piped household water	1	Flush/pour to piped sewer system	1
P_1113	F	5	Orán	Urbano	1	Piped household water	1	Flush/pour to septic tank	1
P_1114	M	0	Orán	Urbano	1	Piped household water	1	Flush/pour to septic tank	1
P_1115	M	26	Orán	Urbano	1	Piped household water	1	Flush/pour to piped sewer system	1
P_1116	F	28	Orán	Urbano	1	Piped household water	1	Flush/pour to septic tank	1
P_1117	M	7	Orán	Urbano	1	Piped household water	2	Pit latrine without slab or platform	1
P_1118	F	5	Orán	Urbano	1	Piped household water	2	Pit latrine without slab or platform	1
P_1119	F	10	Orán	Urbano	1	Piped household water	2	Pit latrine without slab or platform	1
P_1120	M	29	Orán	Urbano	1	Piped household water	2	Pit latrine without slab or platform	1
P_1121	M	39	Orán	Urbano	1	Piped household water	2	Pit latrine without slab or platform	1
P_1122	F	29	Orán	Urbano	1	Piped household water	2	Pit latrine without slab or platform	1
P_1123	F	10	Orán	Urbano	1	Piped household water	2	Pit latrine without slab or platform	1
P_1124	M	8	Orán	Urbano	1	Piped household water	2	Pit latrine without slab or platform	1
P_1125	M	5	Orán	Urbano	1	Piped household water	2	Pit latrine without slab or platform	1
P_1126	M	3	Orán	Urbano	1	Piped household water	2	Pit latrine without slab or platform	1
P_1127	M	0	Orán	Urbano	1	Piped household water	2	Pit latrine without slab or platform	1
P_1128	M	36	Orán	Urbano	1	Piped household water	1	Flush/pour to septic tank	2
P_1129	F	36	Orán	Urbano	1	Piped household water	1	Flush/pour to septic tank	2
P_1130	F	15	Orán	Urbano	1	Piped household water	1	Flush/pour to septic tank	2
P_1131	F	14	Orán	Urbano	1	Piped household water	1	Flush/pour to septic tank	2
P_1132	M	38	Orán	Urbano	1	Piped household water	1	Flush/pour to septic tank	1
P_1133	F	51	Orán	Urbano	1	Piped household water	1	Flush/pour to septic tank	1
P_1134	F	31	Orán	Urbano	1	Piped household water	1	Flush/pour to septic tank	2
P_1135	F	17	Orán	Urbano	1	Piped household water	1	Flush/pour to septic tank	2
P_1136	M	15	Orán	Urbano	1	Piped household water	1	Flush/pour to septic tank	2
P_1137	M	4	Orán	Urbano	1	Piped household water	1	Flush/pour to septic tank	2
P_1138	F	55	Orán	Urbano	1	Piped household water	2	Pit latrine without slab or platform	2
P_1139	M	22	Orán	Urbano	1	Piped household water	2	Pit latrine without slab or platform	2
P_1140	M	85	Orán	Urbano	1	Piped household water	2	Pit latrine without slab or platform	2
P_1141	F	25	Orán	Urbano	1	Piped household water	2	Pit latrine without slab or platform	2
P_1142	M	7	Orán	Urbano	1	Piped household water	2	Pit latrine without slab or platform	2
P_1143	F	4	Orán	Urbano	1	Piped household water	2	Pit latrine without slab or platform	2
P_1144	M	25	Orán	Urbano	1	Piped household water	2	Pit latrine without slab or platform	2
P_1145	M	26	Orán	Urbano	1	Piped household water	2	Pit latrine without slab or platform	1
P_1146	F	25	Orán	Urbano	1	Piped household water	2	Pit latrine without slab or platform	1
P_1147	F	5	Orán	Urbano	1	Piped household water	2	Pit latrine without slab or platform	1
P_1148	M	0	Orán	Urbano	1	Piped household water	2	Pit latrine without slab or platform	1
P_1149	F	51	Orán	Urbano	1	Piped household water	2	Pit latrine without slab or platform	2
P_1150	M	15	Orán	Urbano	1	Piped household water	2	Pit latrine without slab or platform	2
P_1151	F	14	Orán	Urbano	1	Piped household water	2	Pit latrine without slab or platform	2
P_1152	M	79	Orán	Urbano	1	Piped household water	2	Pit latrine without slab or platform	2
P_1153	F	53	Orán	Urbano	1	Piped household water	2	Pit latrine without slab or platform	2
P_1154	M	9	Orán	Urbano	1	Piped household water	2	Pit latrine without slab or platform	2
P_1155	M	40	Orán	Urbano	1	Piped household water	1	Flush/pour to septic tank	1
P_1156	F	30	Orán	Urbano	1	Piped household water	1	Flush/pour to septic tank	1
P_1157	F	35	Orán	Urbano	1	Piped household water	2	Pit latrine without slab or platform	2
P_1158	F	12	Orán	Urbano	1	Piped household water	2	Pit latrine without slab or platform	2
P_1159	M	9	Orán	Urbano	1	Piped household water	2	Pit latrine without slab or platform	2
P_1160	F	6	Orán	Urbano	1	Piped household water	2	Pit latrine without slab or platform	2
P_1161	F	19	Orán	Urbano	1	Piped household water	2	Pit latrine without slab or platform	2
P_1162	F	23	Orán	Urbano	1	Piped household water	2	Pit latrine without slab or platform	2
P_1163	F	2	Orán	Urbano	1	Piped household water	2	Pit latrine without slab or platform	2
P_1164	F	31	Orán	Urbano	1	Piped household water	2	Pit latrine without slab or platform	1
P_1165	M	6	Orán	Urbano	1	Piped household water	2	Pit latrine without slab or platform	2
P_1166	M	32	Orán	Urbano	1	Piped household water	2	Pit latrine without slab or platform	2
P_1167	F	32	Orán	Urbano	1	Piped household water	2	Pit latrine without slab or platform	2
P_1168	F	6	Orán	Urbano	1	Piped household water	2	Pit latrine without slab or platform	2
P_1169	F	5	Orán	Urbano	1	Piped household water	2	Pit latrine without slab or platform	2
P_1170	M	28	Orán	Urbano	1	Piped household water	2	Pit latrine without slab or platform	2
P_1171	F	3	Orán	Urbano	1	Piped household water	2	Pit latrine without slab or platform	2
P_1172	F	32	Orán	Urbano	1	Piped household water	2	Pit latrine without slab or platform	2
P_1173	F	15	Orán	Urbano	1	Piped household water	2	Pit latrine without slab or platform	2
P_1174	M	31	Orán	Urbano	1	Piped household water	2	Pit latrine without slab or platform	2
P_1175	M	1	Orán	Urbano	1	Piped household water	2	Pit latrine without slab or platform	2
P_1176	F	24	Orán	Urbano	1	Piped household water	2	Open defecation	2
P_1177	F	5	Orán	Urbano	1	Piped household water	2	Open defecation	2
P_1178	M	4	Orán	Urbano	1	Piped household water	2	Open defecation	2
P_1179	M	23	Orán	Urbano	1	Piped household water	2	Pit latrine without slab or platform	1
P_1180	F	17	Orán	Urbano	1	Piped household water	2	Pit latrine without slab or platform	1
P_1181	M	0	Orán	Urbano	1	Piped household water	2	Pit latrine without slab or platform	1
P_1182	M	0	Orán	Urbano	1	Piped household water	2	Pit latrine without slab or platform	1
P_1183	M	28	Orán	Urbano	1	Piped household water	2	Pit latrine without slab or platform	1
P_1184	F	23	Orán	Urbano	1	Piped household water	2	Pit latrine without slab or platform	1
P_1185	M	41	Orán	Urbano	1	Piped household water	2	Pit latrine without slab or platform	2
P_1186	F	25	Orán	Urbano	1	Piped household water	2	Pit latrine without slab or platform	2
P_1187	F	9	Orán	Urbano	1	Piped household water	2	Pit latrine without slab or platform	2
P_1188	F	4	Orán	Urbano	1	Piped household water	2	Pit latrine without slab or platform	2
P_1189	M	1	Orán	Urbano	1	Piped household water	2	Pit latrine without slab or platform	2
P_1190	F	24	Orán	Urbano	1	Piped household water	2	Pit latrine without slab or platform	2
P_1191	F	10	Orán	Urbano	1	Piped household water	2	Pit latrine without slab or platform	2
P_1192	M	8	Orán	Urbano	1	Piped household water	2	Pit latrine without slab or platform	2
P_1193	M	6	Orán	Urbano	1	Piped household water	2	Pit latrine without slab or platform	2
P_1194	M	3	Orán	Urbano	1	Piped household water	2	Pit latrine without slab or platform	2
P_1195	M	8	Orán	Urbano	1	Piped household water	2	Pit latrine without slab or platform	2
P_1196	M	32	Orán	Urbano	1	Piped household water	2	Pit latrine without slab or platform	1
P_1197	F	33	Orán	Urbano	1	Piped household water	2	Pit latrine without slab or platform	1
P_1198	M	13	Orán	Urbano	1	Piped household water	2	Pit latrine without slab or platform	1
P_1199	M	11	Orán	Urbano	1	Piped household water	2	Pit latrine without slab or platform	1
P_1200	M	10	Orán	Urbano	1	Piped household water	2	Pit latrine without slab or platform	1
P_1201	M	9	Orán	Urbano	1	Piped household water	2	Pit latrine without slab or platform	1
P_1202	M	8	Orán	Urbano	1	Piped household water	2	Pit latrine without slab or platform	2
P_1203	M	5	Orán	Urbano	1	Piped household water	2	Pit latrine without slab or platform	2
P_1204	M	2	Orán	Urbano	1	Piped household water	2	Pit latrine without slab or platform	2
P_1205	M	49	Orán	Urbano	1	Piped household water	2	Pit latrine without slab or platform	2
P_1206	M	48	Orán	Urbano	1	Piped household water	1	Flush/pour to septic tank	2
P_1207	F	27	Orán	Urbano	1	Piped household water	1	Flush/pour to septic tank	2
P_1208	M	9	Orán	Urbano	1	Piped household water	1	Flush/pour to septic tank	2
P_1209	M	4	Orán	Urbano	1	Piped household water	1	Flush/pour to septic tank	2
P_1210	M	31	Orán	Urbano	1	Piped household water	2	Pit latrine without slab or platform	1
P_1211	F	27	Orán	Urbano	1	Piped household water	2	Pit latrine without slab or platform	1
P_1212	M	9	Orán	Urbano	1	Piped household water	2	Pit latrine without slab or platform	1
P_1213	M	8	Orán	Urbano	1	Piped household water	2	Pit latrine without slab or platform	1
P_1214	M	5	Orán	Urbano	1	Piped household water	2	Pit latrine without slab or platform	1
P_1215	F	3	Orán	Urbano	1	Piped household water	2	Pit latrine without slab or platform	1
P_1216	M	2	Orán	Urbano	1	Piped household water	2	Pit latrine without slab or platform	1
P_1217	M	0	Orán	Urbano	1	Piped household water	2	Pit latrine without slab or platform	1
P_1218	F	35	Orán	Urbano	1	Piped household water			1
P_1219	M	15	Orán	Urbano	1	Piped household water			1
P_1220	M	14	Orán	Urbano	1	Piped household water			1
P_1221	M	11	Orán	Urbano	1	Piped household water			1
P_1222	F	7	Orán	Urbano	1	Piped household water			1
P_1223	M	28	Orán	Urbano	1	Piped household water	2	Pit latrine without slab or platform	1
P_1224	F	25	Orán	Urbano	1	Piped household water	2	Pit latrine without slab or platform	1
P_1225	F	5	Orán	Urbano	1	Piped household water	2	Pit latrine without slab or platform	1
P_1226	M	57	Orán	Urbano	1	Piped household water	2	Pit latrine without slab or platform	1
P_1227	F	34	Orán	Urbano	1	Piped household water	2	Pit latrine without slab or platform	1
P_1228	F	18	Orán	Urbano	1	Piped household water	2	Pit latrine without slab or platform	1
P_1229	M	12	Orán	Urbano	1	Piped household water	2	Pit latrine without slab or platform	1
P_1230	F	10	Orán	Urbano	1	Piped household water	2	Pit latrine without slab or platform	1
P_1231	M	8	Orán	Urbano	1	Piped household water	2	Pit latrine without slab or platform	1
P_1232	F	6	Orán	Urbano	1	Piped household water	2	Pit latrine without slab or platform	1
P_1233	F	2	Orán	Urbano	1	Piped household water	2	Pit latrine without slab or platform	1
P_1234	M	0	Orán	Urbano	1	Piped household water	2	Pit latrine without slab or platform	1
P_1235	F	29	Orán	Urbano	1	Piped household water	2	Pit latrine without slab or platform	2
P_1236	F	9	Orán	Urbano	1	Piped household water	2	Pit latrine without slab or platform	2
P_1237	F	20	Orán	Urbano	1	Piped household water	2	Pit latrine without slab or platform	2
P_1238	M	0	Orán	Urbano	1	Piped household water	2	Pit latrine without slab or platform	2
P_1239	M	30	Orán	Urbano	1	Piped household water	2	Pit latrine without slab or platform	2
P_1240	F	27	Orán	Urbano	1	Piped household water	2	Pit latrine without slab or platform	2
P_1241	F	9	Orán	Urbano	1	Piped household water	2	Pit latrine without slab or platform	2
P_1242	M	8	Orán	Urbano	1	Piped household water	2	Pit latrine without slab or platform	2
P_1243	F	6	Orán	Urbano	1	Piped household water	2	Pit latrine without slab or platform	2
P_1244	M	5	Orán	Urbano	1	Piped household water	2	Pit latrine without slab or platform	2
P_1245	M	18	Orán	Urbano	1	Piped household water	2	Pit latrine without slab or platform	2
P_1246	M	22	Orán	Urbano	1	Piped household water	2	Pit latrine without slab or platform	2
P_1247	F	22	Orán	Urbano	1	Piped household water	2	Pit latrine without slab or platform	2
P_1248	M	4	Orán	Urbano	1	Piped household water	2	Pit latrine without slab or platform	2
P_1249	F	3	Orán	Urbano	1	Piped household water	2	Pit latrine without slab or platform	2
P_1250	F	1	Orán	Urbano	1	Piped household water	2	Pit latrine without slab or platform	2
P_1251	M	59	Orán	Urbano	1	Piped household water	2	Pit latrine without slab or platform	2
P_1252	F	49	Orán	Urbano	1	Piped household water	2	Pit latrine without slab or platform	2
P_1253	M	15	Orán	Urbano	1	Piped household water	2	Pit latrine without slab or platform	2
P_1254	M	12	Orán	Urbano	1	Piped household water	2	Pit latrine without slab or platform	2
P_1255	F	48	Orán	Rural	2	Unprotected dug well	2	Pit latrine without slab or platform	2
P_1256	M	48	Orán	Rural	2	Unprotected dug well	2	Pit latrine without slab or platform	2
P_1257	M	35	Orán	Rural	2	Unprotected dug well	2	Pit latrine without slab or platform	2
P_1258	F	24	Orán	Rural	2	Unprotected dug well	2	Pit latrine without slab or platform	2
P_1259	F	23	Orán	Rural	2	Unprotected dug well	2	Pit latrine without slab or platform	2
P_1260	M	16	Orán	Rural	2	Unprotected dug well	2	Pit latrine without slab or platform	2
P_1261	M	4	Orán	Rural	2	Unprotected dug well	2	Pit latrine without slab or platform	2
P_1262	M	30	Orán	Rural	2	Unprotected dug well	2	Pit latrine without slab or platform	2
P_1263	M	52	Orán	Rural	2	Unprotected dug well	2	Pit latrine without slab or platform	1
P_1264	F	33	Orán	Rural	2	Unprotected dug well	2	Pit latrine without slab or platform	1
P_1265	M	29	Orán	Rural	2	Unprotected dug well	2	Pit latrine without slab or platform	1
P_1266	M	14	Orán	Rural	2	Unprotected dug well	2	Pit latrine without slab or platform	1
P_1267	F	12	Orán	Rural	2	Unprotected dug well	2	Pit latrine without slab or platform	1
P_1268	M	10	Orán	Rural	2	Unprotected dug well	2	Pit latrine without slab or platform	1
P_1269	M	8	Orán	Rural	2	Unprotected dug well	2	Pit latrine without slab or platform	1
P_1270	M	61	Orán	Rural	2	Unprotected dug well	2	Pit latrine without slab or platform	2
P_1271	M	31	Orán	Rural	2	Unprotected dug well	2	Pit latrine without slab or platform	2
P_1272	M	56	Orán	Rural	2	Unprotected dug well	2	Pit latrine without slab or platform	2
P_1273	M	73	Orán	Rural	2	Unprotected dug well	2	Pit latrine without slab or platform	1
P_1274	F	37	Orán	Rural	2	Unprotected dug well	2	Pit latrine without slab or platform	2
P_1275	M	31	Orán	Rural	2	Unprotected dug well	2	Pit latrine without slab or platform	2
P_1276	M	21	Orán	Rural	2	Unprotected dug well	2	Pit latrine without slab or platform	2
P_1277	M	18	Orán	Rural	2	Unprotected dug well	2	Pit latrine without slab or platform	2
P_1278	M	60	Orán	Rural	2	Unprotected dug well	2	Pit latrine without slab or platform	2
P_1279	M	21	Orán	Urbano	2	Unprotected dug well	2	Pit latrine without slab or platform	2
P_1280	M	35	Orán	Rural	2	Unprotected dug well	2	Pit latrine without slab or platform	2
P_1281	F	32	Orán	Rural	2	Unprotected dug well	2	Pit latrine without slab or platform	2
P_1282	M	12	Orán	Rural	2	Unprotected dug well	2	Pit latrine without slab or platform	2
P_1283	M	27	Orán	Urbano	1	Piped household water			1
P_1284	F	27	Orán	Urbano	1	Piped household water			2
P_1285	M	8	Orán	Urbano	1	Piped household water			2
P_1286	M	4	Orán	Urbano	1	Piped household water			2
P_1287	M	2	Orán	Urbano	1	Piped household water			2
P_1288	M	51	Orán	Urbano	1	Piped household water	2	Pit latrine without slab or platform	2
P_1289	M	20	Orán	Urbano	1	Piped household water	2	Pit latrine without slab or platform	2
P_1290	F	25	Orán	Urbano	1	Piped household water	2	Pit latrine without slab or platform	2
P_1291	M	3	Orán	Urbano	1	Piped household water	2	Pit latrine without slab or platform	2
P_1292	F	1	Orán	Urbano	1	Piped household water	2	Pit latrine without slab or platform	2
P_1293	F	31	Orán	Urbano	1	Piped household water	2	Pit latrine without slab or platform	2
P_1294	M	24	Orán	Urbano	1	Piped household water	2	Pit latrine without slab or platform	2
P_1295	M	14	Orán	Urbano	1	Piped household water	2	Pit latrine without slab or platform	2
P_1296	M	14	Orán	Urbano	1	Piped household water	2	Pit latrine without slab or platform	2
P_1297	M	9	Orán	Urbano	1	Piped household water	2	Pit latrine without slab or platform	2
P_1298	F	5	Orán	Urbano	1	Piped household water	2	Pit latrine without slab or platform	2
P_1299	F	2	Orán	Urbano	1	Piped household water	2	Pit latrine without slab or platform	2
P_1300	F	12	Orán	Urbano	1	Piped household water	2	Pit latrine without slab or platform	2
P_1301	F	0	Orán	Urbano	1	Piped household water	2	Pit latrine without slab or platform	2
P_1302	M	23	Orán	Urbano	1	Piped household water	2	Pit latrine without slab or platform	2
P_1303	F	24	Orán	Urbano	1	Piped household water	2	Pit latrine without slab or platform	2
P_1304	M	4	Orán	Urbano	1	Piped household water	2	Pit latrine without slab or platform	2
P_1305	M	41	Orán	Urbano	1	Piped household water	2	Pit latrine without slab or platform	1
P_1306	F	35	Orán	Urbano	1	Piped household water	2	Pit latrine without slab or platform	1
P_1307	F	15	Orán	Urbano	1	Piped household water	2	Pit latrine without slab or platform	1
P_1308	F	13	Orán	Urbano	1	Piped household water	2	Pit latrine without slab or platform	1
P_1309	F	12	Orán	Urbano	1	Piped household water	2	Pit latrine without slab or platform	1
P_1310	M	10	Orán	Urbano	1	Piped household water	2	Pit latrine without slab or platform	1
P_1311	M	37	Orán	Urbano	1	Piped household water	1	Flush/pour to septic tank	1
P_1312	F	17	Orán	Urbano	1	Piped household water	1	Flush/pour to septic tank	1
P_1313	M	16	Orán	Urbano	1	Piped household water	1	Flush/pour to septic tank	1
P_1314	M	13	Orán	Urbano	1	Piped household water	1	Flush/pour to septic tank	1
P_1315	M	10	Orán	Urbano	1	Piped household water	1	Flush/pour to septic tank	1
P_1316	F	70	Orán	Urbano	1	Piped household water			2
P_1317	F	27	Orán	Urbano	1	Piped household water			2
P_1318	M	1	Orán	Urbano	1	Piped household water	1	Flush/pour to piped sewer system	1
P_1319	F	0	Orán	Urbano	1	Piped household water	1	Flush/pour to piped sewer system	1
P_1320	M	27	Orán	Urbano	1	Piped household water	1	Flush/pour to piped sewer system	1
P_1321	F	28	Orán	Urbano	1	Piped household water	1	Flush/pour to piped sewer system	1
P_1322	M	7	Orán	Urbano	1	Piped household water	1	Flush/pour to piped sewer system	1
P_1323	F	2	Orán	Urbano	1	Piped household water	1	Flush/pour to piped sewer system	1
P_1324	M	29	Orán	Urbano	1	Piped household water	1	Flush/pour to piped sewer system	1
P_1325	F	27	Orán	Urbano	1	Piped household water	1	Flush/pour to piped sewer system	1
P_1326	M	7	Orán	Urbano	1	Piped household water	1	Flush/pour to piped sewer system	1
P_1327	M	2	Orán	Urbano	1	Piped household water	1	Flush/pour to piped sewer system	1
P_1328	M	0	Orán	Urbano	1	Piped household water	1	Flush/pour to piped sewer system	1
P_1329	M	38	Orán	Urbano	1	Piped household water	2	Pit latrine without slab or platform	1
P_1330	F	30	Orán	Urbano	1	Piped household water	2	Pit latrine without slab or platform	1
P_1331	F	8	Orán	Urbano	1	Piped household water	2	Pit latrine without slab or platform	1
P_1332	M	24	Orán	Urbano	1	Piped household water			2
P_1333	F	21	Orán	Urbano	1	Piped household water			2
P_1334	M	4	Orán	Urbano	1	Piped household water			2
P_1335	M	1	Orán	Urbano	1	Piped household water			2
P_1336	M	40	Orán	Urbano	1	Piped household water	1	Flush/pour to piped sewer system	2
P_1337	F	37	Orán	Urbano	1	Piped household water	1	Flush/pour to piped sewer system	2
P_1338	M	19	Orán	Urbano	1	Piped household water	1	Flush/pour to piped sewer system	2
P_1339	M	3	Orán	Urbano	1	Piped household water	1	Flush/pour to piped sewer system	2
P_1340	M	16	Orán	Urbano	1	Piped household water	1	Flush/pour to piped sewer system	2
P_1341	M	12	Orán	Urbano	1	Piped household water	1	Flush/pour to piped sewer system	2
P_1342	F	18	Orán	Urbano	1	Piped household water	1	Flush/pour to piped sewer system	2
P_1343	F	0	Orán	Urbano	1	Piped household water	1	Flush/pour to piped sewer system	2
P_1344	M	29	Orán	Urbano	1	Piped household water	2	Pit latrine without slab or platform	2
P_1345	F	22	Orán	Urbano	1	Piped household water	2	Pit latrine without slab or platform	2
P_1346	F	3	Orán	Urbano	1	Piped household water	2	Pit latrine without slab or platform	2
P_1347	F	29	Orán	Urbano	1	Piped household water	2	Pit latrine without slab or platform	1
P_1348	M	28	Orán	Urbano	1	Piped household water	2	Pit latrine without slab or platform	2
P_1349	F	8	Orán	Urbano	1	Piped household water	2	Pit latrine without slab or platform	2
P_1350	F	6	Orán	Urbano	1	Piped household water	2	Pit latrine without slab or platform	2
P_1351	M	32	Orán	Urbano	1	Piped household water	2	Pit latrine without slab or platform	1
P_1352	F	32	Orán	Urbano	1	Piped household water	2	Pit latrine without slab or platform	1
P_1353	M	9	Orán	Urbano	1	Piped household water	2	Pit latrine without slab or platform	1
P_1354	F	6	Orán	Urbano	1	Piped household water	2	Pit latrine without slab or platform	1
P_1355	F	4	Orán	Urbano	1	Piped household water	2	Pit latrine without slab or platform	1
P_1356	F	0	Orán	Urbano	1	Piped household water	2	Pit latrine without slab or platform	1
P_1357	M	27	Orán	Urbano	1	Piped household water	2	Pit latrine without slab or platform	2
P_1358	F	22	Orán	Urbano	1	Piped household water	2	Pit latrine without slab or platform	2
P_1359	M	19	Orán	Rural	2	Surface water	2	Pit latrine without slab or platform	2
P_1360	F	5	Orán	Rural	1	Piped household water	2	Pit latrine without slab or platform	2
P_1361	F	20	Orán	Rural	2	Surface water	2	Pit latrine without slab or platform	2
P_1362	M	2	Orán	Rural	1	Piped household water	2	Pit latrine without slab or platform	2
P_1363	M	28	Orán	Urbano	1	Piped household water	2	Pit latrine without slab or platform	2
P_1364	F	27	Orán	Urbano	1	Piped household water	2	Pit latrine without slab or platform	2
P_1365	M	14	Orán	Urbano	1	Piped household water	2	Pit latrine without slab or platform	2
P_1366	M	11	Orán	Urbano	1	Piped household water	2	Pit latrine without slab or platform	2
P_1367	F	9	Orán	Urbano	1	Piped household water	2	Pit latrine without slab or platform	2
P_1368	M	6	Orán	Urbano	1	Piped household water	2	Pit latrine without slab or platform	2
P_1369	M	3	Orán	Urbano	1	Piped household water	2	Pit latrine without slab or platform	2
P_1370	M	3	Orán	Urbano	1	Piped household water	2	Pit latrine without slab or platform	2
P_1371	M	2	Orán	Urbano	1	Piped household water	2	Pit latrine without slab or platform	2
P_1372	M	30	Orán	Urbano	1	Piped household water	2	Pit latrine without slab or platform	2
P_1373	F	36	Orán	Urbano	1	Piped household water	2	Pit latrine without slab or platform	2
P_1374	F	16	Orán	Urbano	1	Piped household water	2	Pit latrine without slab or platform	2
P_1375	F	13	Orán	Urbano	1	Piped household water	2	Pit latrine without slab or platform	2
P_1376	F	11	Orán	Urbano	1	Piped household water	2	Pit latrine without slab or platform	2
P_1377	F	9	Orán	Urbano	1	Piped household water	2	Pit latrine without slab or platform	2
P_1378	F	7	Orán	Urbano	1	Piped household water	2	Pit latrine without slab or platform	2
P_1379	F	5	Orán	Urbano	1	Piped household water	2	Pit latrine without slab or platform	2
P_1380	F	2	Orán	Urbano	1	Piped household water	2	Pit latrine without slab or platform	2
P_1381	F	1	Orán	Urbano	1	Piped household water	2	Pit latrine without slab or platform	2
P_1382	F	52	Orán	Urbano	1	Piped household water	2	Pit latrine without slab or platform	2
P_1383	F	14	Orán	Urbano	1	Piped household water	2	Pit latrine without slab or platform	2
P_1384	M	23	Orán	Urbano	1	Piped household water	2	Pit latrine without slab or platform	1
P_1385	F	21	Orán	Urbano	1	Piped household water	2	Pit latrine without slab or platform	1
P_1386	M	2	Orán	Urbano	1	Piped household water	2	Pit latrine without slab or platform	1
P_1387	M	1	Orán	Urbano	1	Piped household water	2	Pit latrine without slab or platform	1
P_1388	F	56	Orán	Urbano	1	Piped household water			2
P_1389	M	36	Orán	Urbano	1	Piped household water			2
P_1390	M	23	Orán	Urbano	1	Piped household water			2
P_1391	F	18	Orán	Urbano	1	Piped household water			2
P_1392	F	14	Orán	Urbano	1	Piped household water			2
P_1393	F	15	Orán	Urbano	1	Piped household water			2
P_1394	M	60	Orán	Rural	2	Unprotected dug well	2	Pit latrine without slab or platform	2
P_1395	M	24	Orán	Rural	2	Unprotected dug well	2	Pit latrine without slab or platform	2
P_1396	M	23	Orán	Rural	2	Unprotected dug well	2	Pit latrine without slab or platform	2
P_1397	F	3	Orán	Rural	2	Unprotected dug well	2	Pit latrine without slab or platform	2
P_1398	M	64	Orán	Rural	2	Unprotected dug well	2	Pit latrine without slab or platform	2
P_1399	M	10	Orán	Rural	2	Unprotected dug well	2	Pit latrine without slab or platform	2
P_1400	M	28	Orán	Rural	2	Unprotected dug well	2	Pit latrine without slab or platform	2
P_1401	F	30	Orán	Rural	2	Unprotected dug well	2	Pit latrine without slab or platform	2
P_1402	M	43	Orán	Rural	2	Unprotected dug well	2	Pit latrine without slab or platform	2
P_1403	M	61	Orán	Rural	2	Unprotected dug well	2	Pit latrine without slab or platform	2
P_1404	M	55	Orán	Rural	2	Unprotected dug well	2	Pit latrine without slab or platform	2
P_1405	F	46	Orán	Rural	2	Unprotected dug well	2	Pit latrine without slab or platform	2
P_1406	M	49	Orán	Rural	2	Unprotected dug well	2	Pit latrine without slab or platform	2
P_1407	M	38	Orán	Rural	2	Unprotected dug well	2	Pit latrine without slab or platform	2
P_1408	F	24	Orán	Rural	2	Unprotected dug well	2	Pit latrine without slab or platform	2
P_1409	M	20	Orán	Rural	2	Unprotected dug well	2	Pit latrine without slab or platform	2
P_1410	M	73	Orán	Rural	2	Unprotected dug well	2	Pit latrine without slab or platform	2
P_1411	M	47	Orán	Rural	2	Unprotected dug well	2	Pit latrine without slab or platform	2
P_1412	F	72	Orán	Rural	2	Unprotected dug well	2	Pit latrine without slab or platform	2
P_1413	M	23	Orán	Rural	2	Unprotected dug well	2	Pit latrine without slab or platform	2
P_1414	M	20	Orán	Rural	2	Unprotected dug well	2	Pit latrine without slab or platform	2
P_1415	M	31	Orán	Rural	2	Unprotected dug well	2	Pit latrine without slab or platform	2
P_1416	M	25	Orán	Rural	2	Unprotected dug well	2	Pit latrine without slab or platform	2
P_1417	M	20	Orán	Rural	2	Unprotected dug well	2	Pit latrine without slab or platform	2
P_1418	M	41	Orán	Rural	2	Unprotected dug well	2	Pit latrine without slab or platform	2
P_1419	F	46	Orán	Rural	2	Unprotected dug well	2	Pit latrine without slab or platform	2
P_1420	M	12	Orán	Rural	2	Unprotected dug well	2	Pit latrine without slab or platform	2
P_1421	M	42	Orán	Rural	2	Unprotected dug well	2	Pit latrine without slab or platform	2
P_1422	M	66	Orán	Rural	2	Unprotected dug well	2	Pit latrine without slab or platform	1
P_1423	F	49	Orán	Rural	2	Unprotected dug well	2	Pit latrine without slab or platform	1
P_1424	F	30	Orán	Rural	2	Unprotected dug well	2	Pit latrine without slab or platform	1
P_1425	F	22	Orán	Rural	2	Unprotected dug well	2	Pit latrine without slab or platform	1
P_1426	M	21	Orán	Rural	2	Unprotected dug well	2	Pit latrine without slab or platform	1
P_1427	M	19	Orán	Rural	2	Unprotected dug well	2	Pit latrine without slab or platform	1
P_1428	F	14	Orán	Rural	2	Unprotected dug well	2	Pit latrine without slab or platform	1
P_1429	M	9	Orán	Rural	2	Unprotected dug well	2	Pit latrine without slab or platform	1
P_1430	F	2	Orán	Rural	2	Unprotected dug well	2	Pit latrine without slab or platform	1
P_1431	F	5	Orán	Rural	2	Unprotected dug well	2	Pit latrine without slab or platform	2
P_1432	M	63	Orán	Rural	2	Unprotected dug well	2	Pit latrine without slab or platform	2
P_1433	M	58	Orán	Rural	2	Unprotected dug well	2	Pit latrine without slab or platform	2
P_1434	M	22	Orán	Rural	2	Unprotected dug well	2	Pit latrine without slab or platform	2
P_1435	F	27	Orán	Rural	2	Unprotected dug well	2	Pit latrine without slab or platform	1
P_1436	M	4	Orán	Rural	2	Unprotected dug well	2	Pit latrine without slab or platform	2
P_1437	F	2	Orán	Rural	2	Unprotected dug well	2	Pit latrine without slab or platform	2
P_1438	M	57	Orán	Rural	2	Unprotected dug well	2	Pit latrine without slab or platform	1
P_1439	M	90	Orán	Rural	2	Unprotected dug well	2	Pit latrine without slab or platform	2
P_1440	M	23	Orán	Rural	2	Unprotected dug well	2	Pit latrine without slab or platform	2
P_1441	F	18	Orán	Rural	2	Unprotected dug well	2	Pit latrine without slab or platform	2
P_1442	F	1	Orán	Rural	2	Unprotected dug well	2	Pit latrine without slab or platform	2
P_1443	M	51	Orán	Rural	2	Unprotected dug well	2	Pit latrine without slab or platform	2
P_1444	F	45	Orán	Rural	2	Unprotected dug well	2	Pit latrine without slab or platform	2
P_1445	M	24	Orán	Rural	2	Unprotected dug well	2	Pit latrine without slab or platform	2
P_1446	M	23	Orán	Rural	2	Unprotected dug well	2	Pit latrine without slab or platform	2
P_1447	F	18	Orán	Rural	2	Unprotected dug well	2	Pit latrine without slab or platform	2
P_1448	F	15	Orán	Rural	2	Unprotected dug well	2	Pit latrine without slab or platform	2
P_1449	M	12	Orán	Rural	2	Unprotected dug well	2	Pit latrine without slab or platform	2
P_1450	M	10	Orán	Rural	2	Unprotected dug well	2	Pit latrine without slab or platform	2
P_1451	F	2	Orán	Rural	2	Unprotected dug well	2	Pit latrine without slab or platform	2
P_1452	M	22	Orán	Rural	2	Unprotected dug well	2	Pit latrine without slab or platform	2
P_1453	M	0	Orán	Rural	2	Unprotected dug well	2	Pit latrine without slab or platform	2
P_1454	M	82	Orán	Rural	2	Unprotected dug well	2	Pit latrine without slab or platform	2
P_1455	F	73	Orán	Rural	2	Unprotected dug well	2	Pit latrine without slab or platform	2
P_1456	M	52	Orán	Rural	2	Unprotected dug well	2	Pit latrine without slab or platform	2
P_1457	M	56	Orán	Rural	2	Unprotected dug well	2	Pit latrine without slab or platform	2
P_1458	F	55	Orán	Rural	2	Unprotected dug well	2	Pit latrine without slab or platform	2
P_1459	F	31	Orán	Rural	2	Unprotected dug well	2	Pit latrine without slab or platform	2
P_1460	F	7	Orán	Rural	2	Unprotected dug well	2	Pit latrine without slab or platform	2
P_1461	F	2	Orán	Rural	2	Unprotected dug well	2	Pit latrine without slab or platform	2
P_1462	M	54	Orán	Rural	2	Unprotected dug well	2	Pit latrine without slab or platform	2
P_1463	M	15	Orán	Rural	2	Unprotected dug well	2	Pit latrine without slab or platform	2
P_1464	M	87	Orán	Rural	2	Unprotected dug well	2	Pit latrine without slab or platform	2
P_1465	M	57	Orán	Rural	2	Unprotected dug well	2	Pit latrine without slab or platform	2
P_1466	M	58	Orán	Rural	2	Unprotected dug well	2	Pit latrine without slab or platform	2
P_1467	F	43	Orán	Rural	2	Unprotected dug well	2	Pit latrine without slab or platform	2
P_1468	F	27	Orán	Rural	2	Unprotected dug well	2	Pit latrine without slab or platform	2
P_1469	F	25	Orán	Rural	2	Unprotected dug well	2	Pit latrine without slab or platform	2
P_1470	F	18	Orán	Rural	2	Unprotected dug well	2	Pit latrine without slab or platform	2
P_1471	F	17	Orán	Rural	2	Unprotected dug well	2	Pit latrine without slab or platform	2
P_1472	F	7	Orán	Rural	2	Unprotected dug well	2	Pit latrine without slab or platform	2
P_1473	F	5	Orán	Rural	2	Unprotected dug well	2	Pit latrine without slab or platform	2
P_1474	M	4	Orán	Rural	2	Unprotected dug well	2	Pit latrine without slab or platform	2
P_1475	M	1	Orán	Rural	2	Unprotected dug well	2	Pit latrine without slab or platform	2
P_1476	F	1	Orán	Rural	2	Unprotected dug well	2	Pit latrine without slab or platform	2
P_1477	F	0	Orán	Rural	2	Unprotected dug well	2	Pit latrine without slab or platform	2
P_1478	M	30	Orán	Rural	2	Unprotected dug well	2	Pit latrine without slab or platform	2
P_1479	F	22	Orán	Rural	2	Unprotected dug well	2	Pit latrine without slab or platform	2
P_1480	M	45	Orán	Rural	2	Unprotected dug well	2	Pit latrine without slab or platform	2
P_1481	M	72	Orán	Rural	2	Unprotected dug well	2	Pit latrine without slab or platform	2
P_1482	M	56	Orán	Rural	2	Unprotected dug well	2	Pit latrine without slab or platform	2
P_1483	F	90	Orán	Rural	2	Unprotected dug well	2	Pit latrine without slab or platform	2
P_1484	F	67	Orán	Rural	2	Unprotected dug well	2	Pit latrine without slab or platform	2
P_1485	F	20	Orán	Rural	2	Unprotected dug well	2	Pit latrine without slab or platform	2
P_1486	M	18	Orán	Rural	2	Unprotected dug well	2	Pit latrine without slab or platform	2
P_1487	M	12	Orán	Rural	2	Unprotected dug well	2	Pit latrine without slab or platform	2
P_1488	M	10	Orán	Rural	2	Unprotected dug well	2	Pit latrine without slab or platform	2
P_1489	M	4	Orán	Rural	2	Unprotected dug well	2	Pit latrine without slab or platform	2
P_1490	F	6	Orán	Rural	2	Unprotected dug well	2	Pit latrine without slab or platform	1
P_1491	M	30	Orán	Rural	2	Unprotected dug well	2	Pit latrine without slab or platform	1
P_1492	M	56	Orán	Rural	2	Unprotected dug well	2	Pit latrine without slab or platform	2
P_1493	M	54	Orán	Rural	2	Unprotected dug well	2	Pit latrine without slab or platform	2
P_1494	M	70	Orán	Rural	2	Unprotected dug well	2	Pit latrine without slab or platform	2
P_1495	F	58	Orán	Rural	2	Unprotected dug well	2	Pit latrine without slab or platform	2
P_1496	M	28	Orán	Rural	2	Unprotected dug well	2	Pit latrine without slab or platform	2
P_1497	M	70	Orán	Rural	2	Unprotected dug well	2	Pit latrine without slab or platform	2
P_1498	F	85	Orán	Rural	2	Unprotected dug well	2	Pit latrine without slab or platform	2
P_1499	M	65	Orán	Rural	2	Unprotected dug well	2	Pit latrine without slab or platform	2
P_1500	M	22	Orán	Urbano	1	Piped household water	1	Flush/pour to piped sewer system	1
P_1501	M	62	Orán	Rural	2	Unprotected dug well	2	Pit latrine without slab or platform	2
P_1502	M	52	Orán	Rural	2	Unprotected dug well	2	Pit latrine without slab or platform	2
P_1503	M	49	Orán	Rural	2	Unprotected dug well	2	Pit latrine without slab or platform	2
P_1504	F	33	Orán	Rural	2	Unprotected dug well	2	Pit latrine without slab or platform	2
P_1505	M	16	Orán	Rural	2	Unprotected dug well	2	Pit latrine without slab or platform	2
P_1506	M	15	Orán	Rural	2	Unprotected dug well	2	Pit latrine without slab or platform	2
P_1507	M	12	Orán	Rural	2	Unprotected dug well	2	Pit latrine without slab or platform	2
P_1508	M	7	Orán	Rural	2	Unprotected dug well	2	Pit latrine without slab or platform	2
P_1509	M	6	Orán	Rural	2	Unprotected dug well	2	Pit latrine without slab or platform	2
P_1510	F	3	Orán	Rural	2	Unprotected dug well	2	Pit latrine without slab or platform	2
P_1511	M	2	Orán	Rural	2	Unprotected dug well	2	Pit latrine without slab or platform	2
P_1512	F	1	Orán	Rural	2	Unprotected dug well	2	Pit latrine without slab or platform	2
P_1513	F	73	Orán	Urbano	1	Piped household water	2	Pit latrine without slab or platform	1
P_1514	M	33	Orán	Urbano	1	Piped household water	2	Pit latrine without slab or platform	1
P_1515	F	27	Orán	Urbano	1	Piped household water	2	Pit latrine without slab or platform	1
P_1516	F	6	Orán	Urbano	1	Piped household water	2	Pit latrine without slab or platform	1
P_1517	F	3	Orán	Urbano	1	Piped household water	2	Pit latrine without slab or platform	1
P_1518	M	33	Orán	Urbano	1	Piped household water	1	Flush/pour to septic tank	2
P_1519	F	11	Orán	Urbano	1	Piped household water	1	Flush/pour to septic tank	2
P_1520	M	10	Orán	Urbano	1	Piped household water	1	Flush/pour to septic tank	2
P_1521	F	1	Orán	Urbano	1	Piped household water	2	Pit latrine without slab or platform	2
P_1522	F	5	Orán	Urbano	1	Piped household water	1	Flush/pour to septic tank	2
P_1523	F	54	Orán	Urbano	1	Piped household water	1	Flush/pour to septic tank	2
P_1524	M	36	Orán	Urbano	1	Piped household water	2	Pit latrine without slab or platform	2
P_1525	F	39	Orán	Urbano	1	Piped household water	2	Pit latrine without slab or platform	2
P_1526	F	14	Orán	Urbano	1	Piped household water	2	Pit latrine without slab or platform	2
P_1527	F	13	Orán	Urbano	1	Piped household water	2	Pit latrine without slab or platform	2
P_1528	M	11	Orán	Urbano	1	Piped household water	2	Pit latrine without slab or platform	2
P_1529	F	8	Orán	Urbano	1	Piped household water	2	Pit latrine without slab or platform	2
P_1530	M	7	Orán	Urbano	1	Piped household water	2	Pit latrine without slab or platform	2
P_1531	F	0	Orán	Urbano	1	Piped household water	2	Pit latrine without slab or platform	2
P_1532	M	0	Orán	Urbano	1	Piped household water	1	Flush/pour to septic tank	2
P_1533	F	13	Orán	Urbano	1	Piped household water	2	Pit latrine without slab or platform	2
P_1534	F	11	Orán	Urbano	1	Piped household water	2	Pit latrine without slab or platform	2
P_1535	M	9	Orán	Urbano	1	Piped household water	2	Pit latrine without slab or platform	2
P_1536	M	8	Orán	Urbano	1	Piped household water	2	Pit latrine without slab or platform	2
P_1537	F	6	Orán	Urbano	1	Piped household water	2	Pit latrine without slab or platform	2
P_1538	F	28	Orán	Urbano	1	Piped household water	2	Pit latrine without slab or platform	2
P_1539	M	0	Orán	Urbano	1	Piped household water	2	Pit latrine without slab or platform	2
P_1540	M	31	Orán	Urbano	1	Piped household water	2	Pit latrine without slab or platform	2
P_1541	F	30	Orán	Urbano	1	Piped household water	2	Pit latrine without slab or platform	2
P_1542	F	12	Orán	Urbano	1	Piped household water	2	Pit latrine without slab or platform	2
P_1543	F	7	Orán	Urbano	1	Piped household water	2	Pit latrine without slab or platform	2
P_1544	M	30	Orán	Urbano	1	Piped household water	2	Pit latrine without slab or platform	1
P_1545	F	27	Orán	Urbano	1	Piped household water	2	Pit latrine without slab or platform	1
P_1546	M	8	Orán	Urbano	1	Piped household water	2	Pit latrine without slab or platform	1
P_1547	M	29	Orán	Urbano	1	Piped household water	2	Pit latrine without slab or platform	2
P_1548	F	26	Orán	Urbano	1	Piped household water	2	Pit latrine without slab or platform	2
P_1549	M	7	Orán	Urbano	1	Piped household water	2	Pit latrine without slab or platform	2
P_1550	M	28	Orán	Urbano	1	Piped household water	2	Pit latrine without slab or platform	2
P_1551	F	23	Orán	Urbano	1	Piped household water	2	Pit latrine without slab or platform	2
P_1552	F	8	Orán	Urbano	1	Piped household water	2	Pit latrine without slab or platform	2
P_1553	M	6	Orán	Urbano	1	Piped household water	2	Pit latrine without slab or platform	2
P_1554	F	1	Orán	Urbano	1	Piped household water	2	Pit latrine without slab or platform	2
P_1555	M	41	Orán	Urbano	1	Piped household water	2	Pit latrine without slab or platform	1
P_1556	F	28	Orán	Urbano	1	Piped household water	2	Pit latrine without slab or platform	1
P_1557	F	7	Orán	Urbano	1	Piped household water	2	Pit latrine without slab or platform	2
P_1558	M	2	Orán	Urbano	1	Piped household water	1	Flush/pour to piped sewer system	1
P_1559	F	43	Orán	Urbano	1	Piped household water	2	Pit latrine without slab or platform	1
P_1560	M	15	Orán	Urbano	1	Piped household water	2	Pit latrine without slab or platform	1
P_1561	M	14	Orán	Urbano	1	Piped household water	2	Pit latrine without slab or platform	2
P_1562	M	8	Orán	Urbano	1	Piped household water	2	Pit latrine without slab or platform	2
P_1563	F	2	Orán	Urbano	1	Piped household water	2	Pit latrine without slab or platform	2
P_1564	M	37	Orán	Urbano	1	Piped household water	2	Pit latrine without slab or platform	2
P_1565	F	27	Orán	Urbano	1	Piped household water			1
P_1566	M	22	Orán	Urbano	1	Piped household water			1
P_1567	M	10	Orán	Urbano	1	Piped household water			1
P_1568	F	3	Orán	Urbano	1	Piped household water			1
P_1569	M	0	Orán	Urbano	1	Piped household water			1
P_1570	M	42	Orán	Urbano	1	Piped household water	1	Flush/pour to septic tank	1
P_1571	F	28	Orán	Urbano	1	Piped household water	1	Flush/pour to septic tank	1
P_1572	M	8	Orán	Urbano	1	Piped household water			1
P_1573	M	35	Orán	Urbano	1	Piped household water	2	Pit latrine without slab or platform	1
P_1574	F	25	Orán	Urbano	1	Piped household water	2	Pit latrine without slab or platform	1
P_1575	M	11	Orán	Urbano	1	Piped household water	2	Pit latrine without slab or platform	1
P_1576	M	4	Orán	Urbano	1	Piped household water	2	Pit latrine without slab or platform	1
P_1577	M	19	Orán	Urbano	1	Piped household water	2	Pit latrine without slab or platform	1
P_1578	M	30	Orán	Urbano	1	Piped household water	2	Pit latrine without slab or platform	1
P_1579	F	29	Orán	Urbano	1	Piped household water	2	Pit latrine without slab or platform	1
P_1580	M	5	Orán	Urbano	1	Piped household water	2	Pit latrine without slab or platform	1
P_1581	M	31	Orán	Urbano	1	Piped household water	2	Pit latrine without slab or platform	1
P_1582	F	25	Orán	Urbano	1	Piped household water	2	Pit latrine without slab or platform	1
P_1583	M	22	Orán	Urbano	1	Piped household water	2	Pit latrine without slab or platform	1
P_1584	F	21	Orán	Urbano	1	Piped household water	2	Pit latrine without slab or platform	1
P_1585	F	5	Orán	Urbano	1	Piped household water	2	Pit latrine without slab or platform	1
P_1586	F	3	Orán	Urbano	1	Piped household water	2	Pit latrine without slab or platform	1
P_1587	F	1	Orán	Urbano	1	Piped household water	2	Pit latrine without slab or platform	1
P_1588	M	36	Orán	Urbano	1	Piped household water	2	Pit latrine without slab or platform	1
P_1589	F	33	Orán	Urbano	1	Piped household water	2	Pit latrine without slab or platform	1
P_1590	M	37	Orán	Urbano	1	Piped household water	2	Pit latrine without slab or platform	2
P_1591	F	37	Orán	Urbano	1	Piped household water	2	Pit latrine without slab or platform	2
P_1592	F	9	Orán	Urbano	1	Piped household water	2	Pit latrine without slab or platform	2
P_1593	F	8	Orán	Urbano	1	Piped household water	2	Pit latrine without slab or platform	2
P_1594	F	5	Orán	Urbano	1	Piped household water	2	Pit latrine without slab or platform	2
P_1595	M	40	Orán	Urbano	1	Piped household water	2	Pit latrine without slab or platform	2
P_1596	F	39	Orán	Urbano	1	Piped household water	2	Pit latrine without slab or platform	2
P_1597	M	19	Orán	Urbano	1	Piped household water	2	Pit latrine without slab or platform	2
P_1598	F	17	Orán	Urbano	1	Piped household water	2	Pit latrine without slab or platform	2
P_1599	M	14	Orán	Urbano	1	Piped household water	2	Pit latrine without slab or platform	2
P_1600	F	11	Orán	Urbano	1	Piped household water	2	Pit latrine without slab or platform	2
P_1601	F	9	Orán	Urbano	1	Piped household water	2	Pit latrine without slab or platform	2
P_1602	F	8	Orán	Urbano	1	Piped household water	2	Pit latrine without slab or platform	2
P_1603	F	4	Orán	Urbano	1	Piped household water	2	Pit latrine without slab or platform	2
P_1604	F	50	Orán	Urbano	1	Piped household water	2	Pit latrine without slab or platform	2
P_1605	F	22	Orán	Urbano	1	Piped household water	2	Pit latrine without slab or platform	2
P_1606	M	24	Orán	Urbano	1	Piped household water	2	Pit latrine without slab or platform	2
P_1607	F	5	Orán	Urbano	1	Piped household water	2	Pit latrine without slab or platform	2
P_1608	F	3	Orán	Urbano	1	Piped household water	2	Pit latrine without slab or platform	2
P_1609	M	1	Orán	Urbano	1	Piped household water	2	Pit latrine without slab or platform	2
P_1610	M	30	Orán	Urbano	1	Piped household water	2	Pit latrine without slab or platform	2
P_1611	F	36	Orán	Urbano	1	Piped household water	2	Pit latrine without slab or platform	2
P_1612	M	20	Orán	Urbano	1	Piped household water	2	Pit latrine without slab or platform	2
P_1613	F	15	Orán	Urbano	1	Piped household water	2	Pit latrine without slab or platform	2
P_1614	M	9	Orán	Urbano	1	Piped household water	2	Pit latrine without slab or platform	2
P_1615	F	7	Orán	Urbano	1	Piped household water	2	Pit latrine without slab or platform	2
P_1616	M	62	Orán	Urbano	1	Piped household water	2	Pit latrine without slab or platform	2
P_1617	F	34	Orán	Urbano	1	Piped household water			1
P_1618	M	25	Orán	Urbano	1	Piped household water			1
P_1619	F	5	Orán	Urbano	1	Piped household water			1
P_1620	M	35	Orán	Urbano	1	Piped household water	2	Pit latrine without slab or platform	2
P_1621	F	33	Orán	Urbano	1	Piped household water	2	Pit latrine without slab or platform	2
P_1622	M	16	Orán	Urbano	1	Piped household water	2	Pit latrine without slab or platform	2
P_1623	F	14	Orán	Urbano	1	Piped household water	2	Pit latrine without slab or platform	2
P_1624	F	12	Orán	Urbano	1	Piped household water	2	Pit latrine without slab or platform	2
P_1625	M	8	Orán	Urbano	1	Piped household water	2	Pit latrine without slab or platform	2
P_1626	F	6	Orán	Urbano	1	Piped household water	2	Pit latrine without slab or platform	2
P_1627	M	3	Orán	Urbano	1	Piped household water	2	Pit latrine without slab or platform	2
P_1628	F	6	Orán	Urbano	1	Piped household water	2	Pit latrine without slab or platform	2
P_1629	F	0	Orán	Urbano	1	Piped household water	2	Pit latrine without slab or platform	2
P_1630	M	32	Orán	Urbano	1	Piped household water			2
P_1631	F	27	Orán	Urbano	1	Piped household water			2
P_1632	M	11	Orán	Urbano	1	Piped household water			2
P_1633	M	5	Orán	Urbano	1	Piped household water			2
P_1634	M	18	Orán	Urbano	1	Piped household water			1
P_1635	F	16	Orán	Urbano	1	Piped household water			1
P_1636	F	1	Orán	Urbano	1	Piped household water			1
P_1637	M	26	Orán	Urbano	1	Piped household water	2	Pit latrine without slab or platform	2
P_1638	F	24	Orán	Urbano	1	Piped household water	2	Pit latrine without slab or platform	2
P_1639	F	7	Orán	Urbano	1	Piped household water	2	Pit latrine without slab or platform	2
P_1640	M	5	Orán	Urbano	1	Piped household water	2	Pit latrine without slab or platform	2
P_1641	M	2	Orán	Urbano	1	Piped household water	2	Pit latrine without slab or platform	2
P_1642	M	33	Orán	Urbano	1	Piped household water	1	Flush/pour to septic tank	1
P_1643	F	31	Orán	Urbano	1	Piped household water	1	Flush/pour to septic tank	1
P_1644	M	3	Orán	Urbano	1	Piped household water	1	Flush/pour to septic tank	1
P_1645	F	0	Orán	Urbano	1	Piped household water	1	Flush/pour to septic tank	1
P_1646	F	59	Orán	Urbano	1	Piped household water	2	Pit latrine without slab or platform	2
P_1647	M	14	Orán	Urbano	1	Piped household water	2	Pit latrine without slab or platform	2
P_1648	M	30	Orán	Urbano	1	Piped household water	2	Pit latrine without slab or platform	2
P_1649	F	26	Orán	Urbano	1	Piped household water	2	Pit latrine without slab or platform	2
P_1650	M	5	Orán	Urbano	1	Piped household water	2	Pit latrine without slab or platform	2
P_1651	M	37	Orán	Urbano	1	Piped household water	2	Pit latrine without slab or platform	2
P_1652	F	37	Orán	Urbano	1	Piped household water	2	Pit latrine without slab or platform	2
P_1653	M	14	Orán	Urbano	1	Piped household water	2	Pit latrine without slab or platform	2
P_1654	F	12	Orán	Urbano	1	Piped household water	2	Pit latrine without slab or platform	2
P_1655	M	5	Orán	Urbano	1	Piped household water	2	Pit latrine without slab or platform	2
P_1656	F	4	Orán	Urbano	1	Piped household water	2	Pit latrine without slab or platform	2
P_1657	M	41	Orán	Urbano	1	Piped household water	2	Pit latrine without slab or platform	2
P_1658	F	50	Orán	Urbano	1	Piped household water	2	Pit latrine without slab or platform	2
P_1659	F	15	Orán	Urbano	1	Piped household water	2	Pit latrine without slab or platform	2
P_1660	M	14	Orán	Urbano	1	Piped household water	2	Pit latrine without slab or platform	2
P_1661	M	12	Orán	Urbano	1	Piped household water	2	Pit latrine without slab or platform	2
P_1662	M	8	Orán	Urbano	1	Piped household water	2	Pit latrine without slab or platform	2
P_1663	M	19	Orán	Urbano	1	Piped household water	1	Flush/pour to septic tank	1
P_1664	M	51	Orán	Urbano	1	Piped household water	2	Pit latrine without slab or platform	1
P_1665	F	39	Orán	Urbano	1	Piped household water	2	Pit latrine without slab or platform	1
P_1666	F	16	Orán	Urbano	1	Piped household water	2	Pit latrine without slab or platform	1
P_1667	F	39	Orán	Urbano	1	Piped household water			2
P_1668	M	7	Orán	Urbano	1	Piped household water			2
P_1669	M	40	Orán	Urbano	1	Piped household water			2
P_1670	M	14	Orán	Urbano	1	Piped household water			2
P_1671	M	14	Orán	Urbano	1	Piped household water			2
P_1672	F	32	Orán	Urbano	1	Piped household water	2	Pit latrine without slab or platform	1
P_1673	F	11	Orán	Urbano	1	Piped household water	2	Pit latrine without slab or platform	1
P_1674	M	8	Orán	Urbano	1	Piped household water	2	Pit latrine without slab or platform	1
P_1675	M	6	Orán	Urbano	1	Piped household water	2	Pit latrine without slab or platform	1
P_1676	M	28	Orán	Rural	2	Unprotected dug well	2	Pit latrine without slab or platform	1
P_1677	M	26	Orán	Rural	1	Piped household water	2	Pit latrine without slab or platform	1
P_1678	F	28	Orán	Rural	2	Unprotected dug well	2	Pit latrine without slab or platform	1
P_1679	M	20	Orán	Rural	2	Unprotected dug well	2	Pit latrine without slab or platform	1
P_1680	M	69	Orán	Rural	2	Unprotected dug well	2	Pit latrine without slab or platform	2
P_1681	M	23	Orán	Rural	2	Unprotected dug well	2	Pit latrine without slab or platform	2
P_1682	F	77	Orán	Rural	2	Unprotected dug well	2	Pit latrine without slab or platform	1
P_1683	M	55	Orán	Rural	2	Unprotected dug well	2	Pit latrine without slab or platform	1
P_1684	M	26	Orán	Rural	2	Unprotected dug well	2	Pit latrine without slab or platform	1
P_1685	F	21	Orán	Rural	2	Unprotected dug well	2	Pit latrine without slab or platform	1
P_1686	M	56	Orán	Rural	2	Unprotected dug well	2	Pit latrine without slab or platform	1
P_1687	F	0	Orán	Rural	2	Unprotected dug well	2	Pit latrine without slab or platform	1
P_1688	M	75	Orán	Rural	2	Unprotected dug well	2	Pit latrine without slab or platform	2
P_1689	M	72	Orán	Rural	2	Unprotected dug well	2	Pit latrine without slab or platform	2
P_1690	M	65	Orán	Rural	2	Unprotected dug well	2	Pit latrine without slab or platform	1
P_1691	M	70	Orán	Rural	2	Unprotected dug well	2	Pit latrine without slab or platform	2
P_1692	M	49	Orán	Rural	2	Unprotected dug well	2	Pit latrine without slab or platform	2
P_1693	M	69	Orán	Rural	2	Unprotected dug well	2	Pit latrine without slab or platform	2
P_1694	M	31	Orán	Rural	2	Unprotected dug well	2	Pit latrine without slab or platform	2
P_1695	M	64	Orán	Rural	2	Unprotected dug well	2	Pit latrine without slab or platform	2
P_1696	M	73	Orán	Rural	2	Unprotected dug well	2	Pit latrine without slab or platform	2
P_1697	M	19	Orán	Rural	2	Unprotected dug well	2	Pit latrine without slab or platform	2
P_1698	M	94	Orán	Rural	2	Unprotected dug well	2	Pit latrine without slab or platform	2
P_1699	M	80	Orán	Rural	2	Unprotected dug well	2	Pit latrine without slab or platform	2
P_1700	F	70	Orán	Rural	2	Unprotected dug well	2	Pit latrine without slab or platform	2
P_1701	F	11	Orán	Rural	2	Unprotected dug well	2	Pit latrine without slab or platform	2
P_1702	F	9	Orán	Rural	2	Unprotected dug well	2	Pit latrine without slab or platform	2
P_1703	F	8	Orán	Rural	2	Unprotected dug well	2	Pit latrine without slab or platform	2
P_1704	M	6	Orán	Rural	2	Unprotected dug well	2	Pit latrine without slab or platform	2
P_1705	M	65	Orán	Rural	2	Unprotected dug well	2	Pit latrine without slab or platform	2
P_1706	M	53	Orán	Rural	2	Unprotected dug well	2	Pit latrine without slab or platform	1
P_1707	M	73	Orán	Rural	2	Unprotected dug well	2	Pit latrine without slab or platform	1
P_1708	M	76	Orán	Rural	2	Unprotected dug well	2	Pit latrine without slab or platform	2
P_1709	M	76	Orán	Rural	2	Unprotected dug well	2	Pit latrine without slab or platform	2
P_1710	M	47	Orán	Rural	2	Unprotected dug well	2	Pit latrine without slab or platform	1
P_1711	F	25	Orán	Rural	2	Unprotected dug well	2	Pit latrine without slab or platform	1
P_1712	M	10	Orán	Rural	2	Unprotected dug well	2	Pit latrine without slab or platform	1
P_1713	M	5	Orán	Rural	2	Unprotected dug well	2	Pit latrine without slab or platform	1
P_1714	F	3	Orán	Rural	2	Unprotected dug well	2	Pit latrine without slab or platform	1
P_1715	F	2	Orán	Rural	2	Unprotected dug well	2	Pit latrine without slab or platform	1
P_1716	M	36	Orán	Rural	2		2	Pit latrine without slab or platform	2
P_1717	M	69	Orán	Rural	2	Unprotected dug well	2	Pit latrine without slab or platform	2
P_1718	F	69	Orán	Rural	2		2	Pit latrine without slab or platform	2
P_1719	M	38	Orán	Rural	2		2	Pit latrine without slab or platform	2
P_1720	M	69	Orán	Rural	2	Unprotected dug well	2	Pit latrine without slab or platform	2
P_1721	F	43	Orán	Rural	2	Unprotected dug well	2	Pit latrine without slab or platform	2
P_1722	M	13	Orán	Rural	2	Unprotected dug well	2	Pit latrine without slab or platform	2
P_1723	F	10	Orán	Rural	2	Unprotected dug well	2	Pit latrine without slab or platform	2
P_1724	M	8	Orán	Rural	2	Unprotected dug well	2	Pit latrine without slab or platform	2
P_1725	M	65	Orán	Rural	2	Unprotected dug well	2	Pit latrine without slab or platform	2
P_1726	F	69	Orán	Rural	2	Unprotected dug well	2	Pit latrine without slab or platform	1
P_1727	M	18	Orán	Rural	2	Unprotected dug well	2	Pit latrine without slab or platform	1
P_1728	M	16	Orán	Rural	2	Unprotected dug well	2	Pit latrine without slab or platform	1
P_1729	M	87	Orán	Rural	2	Unprotected dug well	2	Pit latrine without slab or platform	2
P_1730	M	52	Orán	Rural	2	Unprotected dug well	2	Pit latrine without slab or platform	2
P_1731	M	61	Orán	Rural	2	Unprotected dug well	2	Pit latrine without slab or platform	2
P_1732	M	41	Orán	Rural	2	Unprotected dug well	2	Pit latrine without slab or platform	2
P_1733	F	28	Orán	Rural	2	Surface water			1
P_1734	M	26	Orán	Rural	2	Surface water			1
P_1735	F	5	Orán	Rural	2	Surface water			1
P_1736	F	3	Orán	Rural	2	Surface water			1
P_1737	M	32	Orán	Rural	2	Unprotected dug well	2	Pit latrine without slab or platform	1
P_1738	M	55	Orán	Rural	2	Surface water	2	Pit latrine without slab or platform	1
P_1739	M	17	Orán	Rural	2	Surface water	2	Pit latrine without slab or platform	1
P_1740	F	13	Orán	Rural	2	Surface water	2	Pit latrine without slab or platform	1
P_1741	F	7	Orán	Rural	2	Surface water	2	Pit latrine without slab or platform	1
P_1742	F	32	Orán	Rural	2	Unprotected dug well	1	Flush/pour to septic tank	1
P_1743	F	17	Orán	Rural	2	Unprotected dug well	1	Flush/pour to septic tank	1
P_1744	M	9	Orán	Rural	2	Unprotected dug well	1	Flush/pour to septic tank	1
P_1745	F	3	Orán	Rural	2	Unprotected dug well	1	Flush/pour to septic tank	1
P_1746	M	68	Orán	Rural	2	Unprotected dug well	2	Pit latrine without slab or platform	1
P_1747	F	62	Orán	Rural	2	Unprotected dug well	2	Pit latrine without slab or platform	1
P_1748	F	31	Orán	Rural	2	Unprotected dug well	2	Pit latrine without slab or platform	1
P_1749	M	42	Orán	Rural	2	Unprotected dug well	2	Pit latrine without slab or platform	1
P_1750	M	73	Orán	Rural	2	Unprotected dug well	2	Pit latrine without slab or platform	1
P_1751	F	67	Orán	Rural	2	Unprotected dug well	2	Pit latrine without slab or platform	1
P_1752	M	10	Orán	Rural	2	Unprotected dug well	2	Pit latrine without slab or platform	1
P_1753	F	58	Orán	Rural	2	Unprotected dug well	2	Pit latrine without slab or platform	1
P_1754	F	18	Orán	Rural	2	Unprotected dug well	2	Pit latrine without slab or platform	1
P_1755	F	0	Orán	Rural	2	Unprotected dug well	2	Pit latrine without slab or platform	1
P_1756	F	39	Orán	Rural	2	Unprotected dug well	2	Pit latrine without slab or platform	1
P_1757	M	17	Orán	Rural	2	Unprotected dug well	2	Pit latrine without slab or platform	1
P_1758	M	14	Orán	Rural	2	Unprotected dug well	2	Pit latrine without slab or platform	1
P_1759	M	48	Orán	Rural	2	Bottled water	2	Pit latrine without slab or platform	1
P_1760	F	47	Orán	Rural	2	Bottled water	2	Pit latrine without slab or platform	1
P_1761	F	16	Orán	Rural	2	Bottled water	2	Pit latrine without slab or platform	1
P_1762	M	13	Orán	Rural	2	Bottled water	2	Pit latrine without slab or platform	1
P_1763	M	58	Orán	Rural	2	Unprotected dug well	2	Pit latrine without slab or platform	1
P_1764	F	45	Orán	Rural	2	Unprotected dug well	2	Pit latrine without slab or platform	1
P_1765	M	11	Orán	Rural	2	Unprotected dug well	2	Pit latrine without slab or platform	1
P_1766	M	64	Orán	Rural	2	Unprotected dug well	2	Pit latrine without slab or platform	1
P_1767	M	25	Orán	Rural	2	Surface water	2	Pit latrine without slab or platform	1
P_1768	M	8	Orán	Rural	2	Surface water	2	Pit latrine without slab or platform	1
P_1769	M	3	Orán	Rural	2	Surface water	2	Pit latrine without slab or platform	1
P_1770	F	25	Orán	Rural	2	Surface water			2
P_1771	M	24	Orán	Urbano	2	Unprotected dug well	1	Flush/pour to septic tank	1
P_1772	M	4	Orán	Urbano	2	Unprotected dug well	1	Flush/pour to septic tank	1
P_1773	M	40	Orán	Rural	2	Unprotected dug well	2	Pit latrine without slab or platform	2
P_1774	F	40	Orán	Rural	2	Unprotected dug well	2	Pit latrine without slab or platform	2
P_1775	M	14	Orán	Rural	2	Unprotected dug well	2	Pit latrine without slab or platform	2
P_1776	M	10	Orán	Rural	2	Unprotected dug well	2	Pit latrine without slab or platform	2
P_1777	M	43	Orán	Rural	2	Unprotected dug well	2	Pit latrine without slab or platform	2
P_1778	F	35	Orán	Rural	2	Unprotected dug well	2	Pit latrine without slab or platform	2
P_1779	F	21	Orán	Rural	2	Unprotected dug well	2	Pit latrine without slab or platform	2
P_1780	M	19	Orán	Rural	2	Unprotected dug well	2	Pit latrine without slab or platform	2
P_1781	F	17	Orán	Rural	2	Unprotected dug well	2	Pit latrine without slab or platform	2
P_1782	M	14	Orán	Rural	2	Unprotected dug well	2	Pit latrine without slab or platform	2
P_1783	M	12	Orán	Rural	2	Unprotected dug well	2	Pit latrine without slab or platform	2
P_1784	M	3	Orán	Rural	2	Bottled water	1	Flush/pour to septic tank	1
P_1785	M	10	Orán	Rural	2	Unprotected dug well	2	Pit latrine without slab or platform	2
P_1786	F	8	Orán	Rural	2	Unprotected dug well	2	Pit latrine without slab or platform	2
P_1787	M	20	Orán	Rural	2	Unprotected dug well	2	Pit latrine without slab or platform	2
P_1788	F	21	Orán	Rural	2	Unprotected dug well	2	Pit latrine without slab or platform	2
P_1789	F	2	Orán	Rural	2	Unprotected dug well	2	Pit latrine without slab or platform	2
P_1790	M	32	Orán	Rural	2	Unprotected dug well	2	Pit latrine without slab or platform	2
P_1791	M	55	Orán	Rural	2	Unprotected dug well	1	Flush/pour to septic tank	1
P_1792	M	23	Orán	Rural	2	Unprotected dug well	1	Flush/pour to septic tank	1
P_1793	F	24	Orán	Rural	2	Unprotected dug well	1	Flush/pour to septic tank	1
P_1794	M	5	Orán	Rural	2	Unprotected dug well	1	Flush/pour to septic tank	1
P_1795	M	23	Orán	Rural	2	Unprotected dug well	1	Flush/pour to septic tank	1
P_1796	F	48	Orán	Rural	2	Unprotected dug well	1	Flush/pour to septic tank	1
P_1797	M	50	Orán	Rural	2	Unprotected dug well	1	Flush/pour to septic tank	1
P_1798	F	38	Orán	Rural	2	Unprotected dug well	1	Flush/pour to septic tank	1
P_1799	M	45	Orán	Rural	2	Unprotected dug well	1	Flush/pour to septic tank	1
P_1800	F	40	Orán	Rural	2	Unprotected dug well	1	Flush/pour to septic tank	1
P_1801	F	42	Orán	Rural	2	Unprotected dug well	1	Flush/pour to septic tank	1
P_1802	M	53	Orán	Rural	2	Unprotected dug well	2	Pit latrine without slab or platform	1
P_1803	M	17	Orán	Rural	2	Unprotected dug well	2	Pit latrine without slab or platform	1
P_1804	M	44	Orán	Rural	2	Unprotected dug well	2	Pit latrine without slab or platform	1
P_1805	F	36	Orán	Rural	2	Unprotected dug well	2	Pit latrine without slab or platform	1
P_1806	M	38	Orán	Rural	2	Unprotected dug well	2	Pit latrine without slab or platform	1
P_1807	F	42	Orán	Rural	2	Unprotected dug well	2	Pit latrine without slab or platform	1
P_1808	M	13	Orán	Rural	2	Unprotected dug well	2	Pit latrine without slab or platform	1
P_1809	M	11	Orán	Rural	2	Unprotected dug well	2	Pit latrine without slab or platform	1
P_1810	F	10	Orán	Rural	2	Unprotected dug well	2	Pit latrine without slab or platform	1
P_1811	F	6	Orán	Rural	2	Unprotected dug well	2	Pit latrine without slab or platform	1
P_1812	M	29	Orán	Rural	2	Unprotected dug well	2	Pit latrine without slab or platform	1
P_1813	F	28	Orán	Rural	2	Unprotected dug well	2	Pit latrine without slab or platform	1
P_1814	F	9	Orán	Rural	2	Unprotected dug well	2	Pit latrine without slab or platform	1
P_1815	M	5	Orán	Rural	2	Unprotected dug well	2	Pit latrine without slab or platform	1
P_1816	M	23	Orán	Rural	2	Unprotected dug well	2	Pit latrine without slab or platform	1
P_1817	M	65	Orán	Urbano	2	Unprotected dug well	2	Pit latrine without slab or platform	1
P_1818	F	29	Orán	Rural	2	Unprotected dug well	2	Pit latrine without slab or platform	1
P_1819	F	21	Orán	Rural	2	Unprotected dug well	2	Pit latrine without slab or platform	1
P_1820	F	1	Orán	Rural	2	Unprotected dug well	2	Pit latrine without slab or platform	1
P_1821	M	19	Orán	Rural	2	Surface water	2	Pit latrine without slab or platform	1
P_1822	F	22	Orán	Rural	2	Surface water	2	Pit latrine without slab or platform	1
P_1823	F	2	Orán	Rural	2	Surface water	2	Pit latrine without slab or platform	1
P_1824	M	30	Orán	Rural	2	Surface water	2	Pit latrine without slab or platform	1
P_1825	F	19	Orán	Rural	2	Surface water	2	Pit latrine without slab or platform	1
P_1826	M	1	Orán	Rural	2	Surface water	2	Pit latrine without slab or platform	1
P_1827	M	31	Orán	Rural	2	Surface water			1
P_1828	F	28	Orán	Rural	2	Surface water			1
P_1829	M	13	Orán	Rural	2	Surface water			1
P_1830	F	7	Orán	Urbano	2	Unprotected dug well	2	Pit latrine without slab or platform	1
P_1831	M	36	Orán	Rural	2	Unprotected dug well	1	Flush/pour to septic tank	1
P_1832	M	14	Orán	Rural	2	Unprotected dug well	1	Flush/pour to septic tank	1
P_1833	M	11	Orán	Rural	2	Unprotected dug well	1	Flush/pour to septic tank	1
P_1834	M	8	Orán	Rural	2	Unprotected dug well	1	Flush/pour to septic tank	1
P_1835	F	6	Orán	Rural	2	Unprotected dug well	1	Flush/pour to septic tank	1
P_1836	M	29	Orán	Rural	2	Unprotected dug well	1	Flush/pour to septic tank	1
P_1837	F	30	Orán	Rural	2	Unprotected dug well	1	Flush/pour to septic tank	1
P_1838	F	4	Orán	Urbano	2	Unprotected dug well	1	Flush/pour to septic tank	1
P_1839	F	5	Orán	Urbano	2	Unprotected dug well	1	Flush/pour to septic tank	1
P_1840	F	21	Orán	Rural	2	Unprotected dug well	2	Pit latrine without slab or platform	1
P_1841	M	37	Orán	Rural	2	Unprotected dug well	2	Pit latrine without slab or platform	1
P_1842	M	56	Orán	Rural	2	Bottled water	1	Flush/pour to septic tank	1
P_1843	F	51	Orán	Rural	1	Piped household water	1	Flush/pour to septic tank	1
P_1844	F	28	Orán	Rural	2	Unprotected dug well	2	Pit latrine without slab or platform	1
P_1845	F	22	Orán	Rural	2	Bottled water	1	Flush/pour to septic tank	1
P_1846	F	18	Orán	Rural	2	Bottled water	1	Flush/pour to septic tank	1
P_1847	F	16	Orán	Rural	2	Bottled water	1	Flush/pour to septic tank	1
P_1848	M	6	Orán	Rural	2	Unprotected dug well	2	Pit latrine without slab or platform	1
P_1849	M	1	Orán	Rural	2	Bottled water	1	Flush/pour to septic tank	1
P_1850	F	57	Orán	Rural	2	Bottled water	1	Flush/pour to septic tank	1
P_1851	M	24	Orán	Rural	2	Bottled water	1	Flush/pour to septic tank	1
P_1852	M	65	Orán	Rural	2	Bottled water			1
P_1853	F	72	Orán	Rural	2	Bottled water			1
P_1854	F	40	Orán	Rural	2	Bottled water			1
P_1855	F	17	Orán	Rural	2	Bottled water			1
P_1856	M	14	Orán	Rural	2	Bottled water			1
P_1857	M	12	Orán	Rural	2	Bottled water			1
P_1858	F	30	Orán	Rural	2	Bottled water			1
P_1859	M	13	Orán	Rural	2	Bottled water			1
P_1860	F	12	Orán	Rural	2	Bottled water			1
P_1861	M	8	Orán	Rural	2	Bottled water			1
P_1862	F	0	Orán	Rural	2	Bottled water			1
P_1863	M	60	Orán	Rural	2	Unprotected dug well			1
P_1864	F	60	Orán	Rural	2	Unprotected dug well			1
P_1865	M	25	Orán	Rural	2	Unprotected dug well			1
P_1866	F	22	Orán	Rural	2	Unprotected dug well			1
P_1867	F	16	Orán	Rural	2	Unprotected dug well			1
P_1868	M	9	Orán	Rural	2	Unprotected dug well			1
P_1869	F	4	Orán	Rural	2	Unprotected dug well			1
P_1870	M	26	Orán	Rural	2	Surface water			1
P_1871	F	25	Orán	Rural	2	Surface water			1
P_1872	F	19	Orán	Rural	2	Surface water	2	Open defecation	1
P_1873	M	17	Orán	Rural	2	Surface water	2	Open defecation	1
P_1874	M	1	Orán	Rural	2	Surface water	2	Open defecation	1
P_1875	M	39	Orán	Rural	2		2	Pit latrine without slab or platform	2
P_1876	F	29	Orán	Rural	2		2	Pit latrine without slab or platform	2
P_1877	M	1	Orán	Rural	2		2	Pit latrine without slab or platform	2
P_1878	M	23	Orán	Rural	2	Unprotected dug well	2	Pit latrine without slab or platform	1
P_1879	F	19	Orán	Rural	2	Unprotected dug well	2	Pit latrine without slab or platform	1
P_1880	M	31	Orán	Rural	2	Bottled water	1	Flush/pour to septic tank	1
P_1881	F	30	Orán	Rural	2	Bottled water	1	Flush/pour to septic tank	1
P_1882	M	11	Orán	Rural	2	Bottled water	1	Flush/pour to septic tank	1
P_1883	M	10	Orán	Rural	2	Bottled water	1	Flush/pour to septic tank	1
P_1884	M	8	Orán	Rural	2	Bottled water	1	Flush/pour to septic tank	1
P_1885	F	4	Orán	Rural	2	Bottled water	1	Flush/pour to septic tank	1
P_1886	M	31	Orán	Rural	2	Surface water	1	Flush/pour to septic tank	1
P_1887	M	27	Orán	Rural	2	Unprotected dug well	2	Pit latrine without slab or platform	1
P_1888	M	34	Orán	Rural	2	Unprotected dug well	2	Pit latrine without slab or platform	1
P_1889	F	11	Orán	Rural	2	Unprotected dug well	2	Pit latrine without slab or platform	1
P_1890	M	10	Orán	Rural	2	Unprotected dug well	2	Pit latrine without slab or platform	1
P_1891	M	34	Orán	Rural	2	Unprotected dug well	1	Flush/pour to septic tank	1
P_1892	F	36	Orán	Rural	2	Unprotected dug well	1	Flush/pour to septic tank	1
P_1893	M	16	Orán	Rural	2	Unprotected dug well	1	Flush/pour to septic tank	1
P_1894	F	10	Orán	Rural	2	Unprotected dug well	1	Flush/pour to septic tank	1
P_1895	F	5	Orán	Rural	2	Unprotected dug well	1	Flush/pour to septic tank	1
P_1896	M	52	Orán	Rural	2	Unprotected dug well	1	Flush/pour to septic tank	1
P_1897	F	22	Orán	Rural	2	Unprotected dug well	1	Flush/pour to septic tank	1
P_1898	F	20	Orán	Rural	2	Unprotected dug well	1	Flush/pour to septic tank	1
P_1899	F	0	Orán	Rural	2	Unprotected dug well	1	Flush/pour to septic tank	1
P_1900	M	21	Orán	Rural	2	Unprotected dug well	2	Open defecation	1
P_1901	F	18	Orán	Rural	2	Unprotected dug well	2	Open defecation	1
P_1902	F	22	Orán	Rural	2	Surface water	2	Open defecation	1
P_1903	M	17	Orán	Rural	2	Surface water	2	Open defecation	1
P_1904	M	19	Orán	Rural	2	Surface water	2	Open defecation	1
P_1905	F	20	Orán	Rural	2	Surface water	2	Open defecation	1
P_1906	F	0	Orán	Rural	2	Surface water	2	Open defecation	1
P_1907	M	27	Orán	Rural	2	Surface water	2	Open defecation	1
P_1908	F	25	Orán	Rural	2	Surface water	2	Open defecation	1
P_1909	M	1	Orán	Rural	2	Surface water	2	Open defecation	1
P_1910	F	17	Orán	Rural	2	Surface water	2	Open defecation	1
P_1911	M	56	Orán	Rural	2	Surface water	2	Open defecation	1
P_1912	F	36	Orán	Rural	2	Surface water	2	Open defecation	1
P_1913	M	23	Orán	Rural	2	Surface water	2	Open defecation	1
P_1914	F	16	Orán	Rural	2	Surface water	2	Open defecation	1
P_1915	M	35	Orán	Rural	2	Surface water	1	Flush/pour to septic tank	1
P_1916	M	32	Orán	Rural	2	Surface water	1	Flush/pour to septic tank	1
P_1917	F	33	Orán	Rural	2	Surface water	1	Flush/pour to septic tank	1
P_1918	M	34	Orán	Rural	2	Surface water	1	Flush/pour to septic tank	1
P_1919	F	32	Orán	Rural	2	Surface water	1	Flush/pour to septic tank	1
P_1920	F	7	Orán	Rural	2	Surface water	1	Flush/pour to septic tank	1
P_1921	M	37	Orán	Rural	2	Unprotected dug well	1	Flush/pour to septic tank	1
P_1922	F	30	Orán	Rural	2	Unprotected dug well	1	Flush/pour to septic tank	1
P_1923	M	12	Orán	Rural	2	Unprotected dug well	1	Flush/pour to septic tank	1
P_1924	F	9	Orán	Rural	2	Unprotected dug well	1	Flush/pour to septic tank	1
P_1925	M	47	Orán	Rural	2	Surface water	2	Pit latrine without slab or platform	1
P_1926	F	43	Orán	Rural	2	Surface water	2	Pit latrine without slab or platform	1
P_1927	M	19	Orán	Rural	2	Surface water	2	Pit latrine without slab or platform	1
P_1928	M	13	Orán	Rural	2	Surface water	2	Pit latrine without slab or platform	1
P_1929	M	10	Orán	Rural	2	Surface water	2	Pit latrine without slab or platform	1
P_1930	M	7	Orán	Rural	2	Surface water	2	Pit latrine without slab or platform	1
P_1931	F	25	Orán	Rural	2	Surface water	2	Pit latrine without slab or platform	1
P_1932	M	0	Orán	Rural	2	Surface water	2	Pit latrine without slab or platform	1
P_1933	M	33	Orán	Rural	2	Unprotected dug well	1	Flush/pour to septic tank	1
P_1934	F	30	Orán	Rural	2	Unprotected dug well	1	Flush/pour to septic tank	1
P_1935	M	1	Orán	Rural	2	Unprotected dug well	1	Flush/pour to septic tank	1
P_1936	F	0	Orán	Rural	2	Unprotected dug well	1	Flush/pour to septic tank	1
P_1937	M	39	Orán	Rural	2	Unprotected dug well	1	Flush/pour to septic tank	1
P_1938	F	20	Orán	Rural	2	Unprotected dug well	1	Flush/pour to septic tank	1
P_1939	M	17	Orán	Rural	2	Unprotected dug well	1	Flush/pour to septic tank	1
P_1940	F	4	Orán	Rural	2	Unprotected dug well	1	Flush/pour to septic tank	1
P_1941	F	2	Orán	Rural	2	Unprotected dug well	1	Flush/pour to septic tank	1
P_1942	M	30	Orán	Rural	2	Unprotected dug well	1	Flush/pour to septic tank	1
P_1943	F	29	Orán	Rural	2	Unprotected dug well	1	Flush/pour to septic tank	1
P_1944	M	11	Orán	Rural	2	Unprotected dug well	1	Flush/pour to septic tank	1
P_1945	M	8	Orán	Rural	2	Unprotected dug well	1	Flush/pour to septic tank	1
P_1946	M	29	Orán	Rural	2	Unprotected dug well	1	Flush/pour to septic tank	1
P_1947	F	38	Orán	Rural	2	Unprotected dug well	1	Flush/pour to septic tank	1
P_1948	F	7	Orán	Rural	2	Unprotected dug well	1	Flush/pour to septic tank	1
P_1949	F	5	Orán	Rural	2	Unprotected dug well	1	Flush/pour to septic tank	1
P_1950	M	0	Orán	Rural	2	Unprotected dug well	1	Flush/pour to septic tank	1
P_1951	M	25	Orán	Rural	2	Unprotected dug well	1	Flush/pour to septic tank	1
P_1952	F	17	Orán	Rural	2	Unprotected dug well	1	Flush/pour to septic tank	1
P_1953	M	21	Orán	Rural	2	Unprotected dug well	1	Flush/pour to septic tank	1
P_1954	M	24	Orán	Rural	2	Surface water	1	Flush/pour to septic tank	1
P_1955	F	22	Orán	Rural	2	Surface water	1	Flush/pour to septic tank	1
P_1956	M	2	Orán	Rural	2	Surface water	1	Flush/pour to septic tank	1
P_1957	M	1	Orán	Rural	2	Surface water	1	Flush/pour to septic tank	1
P_1958	M	22	Orán	Rural	2	Surface water	1	Flush/pour to septic tank	1
P_1959	F	22	Orán	Rural	2	Surface water	1	Flush/pour to septic tank	1
P_1960	M	3	Orán	Rural	2	Surface water	1	Flush/pour to septic tank	1
P_1961	M	36	Orán	Rural	2	Unprotected dug well	2	Pit latrine without slab or platform	1
P_1962	F	38	Orán	Rural	2	Unprotected dug well	2	Pit latrine without slab or platform	1
P_1963	M	17	Orán	Rural	2	Unprotected dug well	2	Pit latrine without slab or platform	1
P_1964	M	16	Orán	Rural	2	Unprotected dug well	2	Pit latrine without slab or platform	1
P_1965	F	15	Orán	Rural	2	Unprotected dug well	2	Pit latrine without slab or platform	1
P_1966	M	11	Orán	Rural	2	Unprotected dug well	2	Pit latrine without slab or platform	1
P_1967	M	8	Orán	Rural	2	Unprotected dug well	2	Pit latrine without slab or platform	1
P_1968	M	3	Orán	Rural	2	Unprotected dug well	2	Pit latrine without slab or platform	1
P_1969	M	2	Orán	Rural	2	Unprotected dug well	2	Pit latrine without slab or platform	1
P_1970	M	63	Orán	Rural	2	Unprotected dug well	2	Open defecation	1
P_1971	M	29	Orán	Rural	2	Unprotected dug well	2	Open defecation	1
P_1972	M	41	Orán	Rural	2	Unprotected dug well	2	Open defecation	1
P_1973	M	21	Orán	Rural	2	Unprotected dug well	2	Open defecation	1
P_1974	F	26	Orán	Rural	2	Unprotected dug well	2	Open defecation	1
P_1975	M	46	Orán	Rural	2	Unprotected dug well	2	Open defecation	1
P_1976	F	53	Orán	Rural	2	Unprotected dug well	2	Open defecation	1
P_1977	M	20	Orán	Rural	2	Unprotected dug well	2	Open defecation	1
P_1978	M	32	Orán	Rural	2	Unprotected dug well	2	Open defecation	1
P_1979	F	28	Orán	Rural	2	Unprotected dug well	2	Open defecation	1
P_1980	M	10	Orán	Rural	2	Unprotected dug well	2	Open defecation	1
P_1981	M	3	Orán	Rural	2	Unprotected dug well	2	Open defecation	1
P_1982	M	23	Orán	Rural	2	Surface water	2	Open defecation	1
P_1983	M	22	Orán	Rural	2	Unprotected dug well	2	Open defecation	1
P_1984	M	25	Orán	Rural	2	Unprotected dug well	2	Open defecation	1
P_1985	F	25	Orán	Rural	2	Unprotected dug well	2	Open defecation	1
P_1986	F	23	Orán	Rural	2	Unprotected dug well	2	Open defecation	1
P_1987	M	21	Orán	Rural	2	Unprotected dug well	2	Open defecation	1
P_1988	M	3	Orán	Rural	2	Unprotected dug well	2	Open defecation	1
P_1989	M	24	Orán	Rural	2	Unprotected dug well	2	Open defecation	1
P_1990	F	19	Orán	Rural	2	Unprotected dug well	2	Open defecation	1
P_1991	M	36	Orán	Rural	2	Unprotected dug well	2	Open defecation	1
P_1992	F	23	Orán	Rural	2	Unprotected dug well	2	Open defecation	1
P_1993	M	47	Orán	Rural	2	Surface water	2	Open defecation	1
P_1994	M	47	Orán	Rural	2	Surface water	2	Pit latrine without slab or platform	1
P_1995	M	22	Orán	Rural	2	Surface water	2	Open defecation	1
P_1996	F	23	Orán	Rural	2	Surface water	2	Open defecation	1
P_1997	M	31	Orán	Rural	2	Unprotected dug well	2	Pit latrine without slab or platform	1
P_1998	F	30	Orán	Rural	2	Unprotected dug well	2	Pit latrine without slab or platform	1
P_1999	M	12	Orán	Rural	2	Unprotected dug well	2	Pit latrine without slab or platform	1
[truncated: 4,958 more rows]
